# Supplementary material for: Selective suppression of antisense transcription by Set2-mediated H3K36 methylation
Source: Nat Commun. 2016 Nov 28;7:13610. doi: 10.1038/ncomms13610 (PMC5133703; doi:10.1038/ncomms13610)
Supplement: Supplementary Data 1 — List of significant SRATs that are poly A+ enriched. [file ncomms13610-s2.csv]

Supplementary Data 1: List of significant SRATs that are poly A+ enriched.
Chromosome #	Chromosomal coordinate1	Chromosomal coordinate2	Name	Strand	ID
chrI	12047	12375	chrI_12047_12375_YAL064W-B	-	SRAT001
chrI	54242	54584	chrI_54242_54584_YAL048C	+	SRAT002
chrI	84977	87263	chrI_84977_87263_YAL031C	+	SRAT007
chrI	119639	121739	chrI_119639_121739_YAL017W	-	SRAT010
chrI	130577	131903	chrI_130577_131903_YAL012W	-	SRAT012
chrI	143570	146240	chrI_143570_146240_YAL002W	-	SRAT013
chrI	178067	179935	chrI_178067_179935_YAR023C	+	SRAT014
chrII	18807	19929	chrII_18807_19929_YBL104C	+	SRAT017
chrII	97491	99963	chrII_97491_99963_YBL066C	+	SRAT028
chrII	103313	104008	chrII_103313_104008_YBL063W	-	SRAT029
chrII	120640	123024	chrII_120640_123024_YBL051C	+	SRAT030
chrII	120640	123024	chrII_120640_123024_YBL052C	+	SRAT031
chrII	154025	155885	chrII_154025_155885_YBL034C	+	SRAT034
chrII	176468	177800	chrII_176468_177800_YBL023C	+	SRAT035
chrII	248830	250367	chrII_248830_250367_YBR007C	+	SRAT042
chrII	271388	272162	chrII_271388_272162_YBR017C	+	SRAT044
chrII	281657	281956	chrII_281657_281956_YBR021W	-	SRAT045
chrII	311616	312816	chrII_311616_312816_YBR038W	-	SRAT048
chrII	334280	334778	chrII_334280_334778_YBR049C	+	SRAT051
chrII	366786	367737	chrII_366786_367737_YBR063C	+	SRAT056
chrII	440109	442610	chrII_440109_442610_YBR097W	-	SRAT059
chrII	440109	442610	chrII_440109_442610_YBR098W	-	SRAT060
chrII	454646	455140	chrII_454646_455140_YBR108W	-	SRAT062
chrII	472399	474136	chrII_472399_474136_YBR115C	+	SRAT063
chrII	495636	496751	chrII_495636_496751_YBR130C	+	SRAT066
chrII	505444	506912	chrII_505444_506912_YBR136W	-	SRAT068
chrII	539352	541036	chrII_539352_541036_YBR148W	-	SRAT071
chrII	539352	541036	chrII_539352_541036_YBR149W	-	SRAT072
chrII	541368	544604	chrII_541368_544604_YBR150C	+	SRAT073
chrII	552024	553421	chrII_552024_553421_YBR156C	+	SRAT074
chrII	586640	587916	chrII_586640_587916_YBR179C	+	SRAT078
chrII	587982	588375	chrII_587982_588375_YBR179C	+	SRAT079
chrII	629900	631363	chrII_629900_631363_YBR203W	-	SRAT081
chrII	651250	652744	chrII_651250_652744_YBR214W	-	SRAT085
chrII	653079	655357	chrII_653079_655357_YBR215W	-	SRAT086
chrII	670511	671015	chrII_670511_671015_YBR224W	-	SRAT087
chrII	670511	671015	chrII_670511_671015_YBR225W	-	SRAT088
chrII	676341	679616	chrII_676341_679616_YBR229C	+	SRAT090
chrII	686776	688824	chrII_686776_688824_YBR235W	-	SRAT092
chrII	699016	700136	chrII_699016_700136_YBR239C	+	SRAT093
chrII	724567	725472	chrII_724567_725472_YBR255W	-	SRAT095
chrII	751471	757149	chrII_751471_757149_YBR275C	+	SRAT100
chrIII	21683	22844	chrIII_21683_22844_YCL059C	+	SRAT105
chrIII	21683	22844	chrIII_21683_22844_YCL061C	+	SRAT106
chrIII	35591	37497	chrIII_35591_37497_YCL051W	-	SRAT107
chrIII	55058	55840	chrIII_55058_55840_YCL038C	+	SRAT110
chrIII	56239	56597	chrIII_56239_56597_YCL038C	+	SRAT111
chrIII	79296	81570	chrIII_79296_81570_YCL024W	-	SRAT113
chrIII	171252	173198	chrIII_171252_173198_YCR028C	+	SRAT119
chrIII	171252	173198	chrIII_171252_173198_YCR028C-A	+	SRAT120
chrIII	173732	175446	chrIII_173732_175446_YCR030C	+	SRAT121
chrIII	244919	246786	chrIII_244919_246786_YCR073C	+	SRAT127
chrIII	264467	266105	chrIII_264467_266105_YCR088W	-	SRAT129
chrIV	35496	36755	chrIV_35496_36755_YDL234C	+	SRAT132
chrIV	68964	72525	chrIV_68964_72525_YDL215C	+	SRAT133
chrIV	68964	72525	chrIV_68964_72525_YDL216C	+	SRAT134
chrIV	91195	92154	chrIV_91195_92154_YDL206W	-	SRAT136
chrIV	101417	102325	chrIV_101417_102325_YDL199C	+	SRAT140
chrIV	102379	104844	chrIV_102379_104844_YDL198C	+	SRAT141
chrIV	102379	104844	chrIV_102379_104844_YDL199C	+	SRAT142
chrIV	141771	143859	chrIV_141771_143859_YDL176W	-	SRAT145
chrIV	185643	187073	chrIV_185643_187073_YDL149W	-	SRAT150
chrIV	261374	262607	chrIV_261374_262607_YDL112W	-	SRAT155
chrIV	276707	278061	chrIV_276707_278061_YDL102W	-	SRAT157
chrIV	296504	297969	chrIV_296504_297969_YDL089W	-	SRAT159
chrIV	318590	321236	chrIV_318590_321236_YDL076C	+	SRAT160
chrIV	318590	321236	chrIV_318590_321236_YDL077C	+	SRAT161
chrIV	389021	390449	chrIV_389021_390449_YDL035C	+	SRAT168
chrIV	397986	399022	chrIV_397986_399022_YDL030W	-	SRAT172
chrIV	426187	426490	chrIV_426187_426490_YDL015C	+	SRAT174
chrIV	426551	427016	chrIV_426551_427016_YDL015C	+	SRAT175
chrIV	445591	446199	chrIV_445591_446199_YDL003W	-	SRAT176
chrIV	450090	450373	chrIV_450090_450373_YDR001C	+	SRAT177
chrIV	457666	458273	chrIV_457666_458273_YDR005C	+	SRAT178
chrIV	501830	503245	chrIV_501830_503245_YDR030C	+	SRAT183
chrIV	523800	524008	chrIV_523800_524008_YDR036C	+	SRAT185
chrIV	524368	524858	chrIV_524368_524858_YDR036C	+	SRAT186
chrIV	562925	564814	chrIV_562925_564814_YDR055W	-	SRAT187
chrIV	565699	567479	chrIV_565699_567479_YDR057W	-	SRAT188
chrIV	567846	568780	chrIV_567846_568780_YDR058C	+	SRAT189
chrIV	574004	576223	chrIV_574004_576223_YDR061W	-	SRAT190
chrIV	585017	587486	chrIV_585017_587486_YDR069C	+	SRAT192
chrIV	603884	604352	chrIV_603884_604352_YDR080W	-	SRAT193
chrIV	606379	606886	chrIV_606379_606886_YDR080W	-	SRAT195
chrIV	607075	607803	chrIV_607075_607803_YDR081C	+	SRAT196
chrIV	607872	608285	chrIV_607872_608285_YDR081C	+	SRAT197
chrIV	642104	644833	chrIV_642104_644833_YDR097C	+	SRAT201
chrIV	642104	644833	chrIV_642104_644833_YDR098C	+	SRAT202
chrIV	698464	700314	chrIV_698464_700314_YDR123C	+	SRAT205
chrIV	718081	718275	chrIV_718081_718275_YDR131C	+	SRAT206
chrIV	744294	745781	chrIV_744294_745781_YDR144C	+	SRAT208
chrIV	761343	763600	chrIV_761343_763600_YDR150W	-	SRAT210
chrIV	776263	778682	chrIV_776263_778682_YDR160W	-	SRAT212
chrIV	815828	816596	chrIV_815828_816596_YDR176W	-	SRAT215
chrIV	832827	834466	chrIV_832827_834466_YDR186C	+	SRAT218
chrIV	844047	844553	chrIV_844047_844553_YDR192C	+	SRAT219
chrIV	922719	923456	chrIV_922719_923456_YDR228C	+	SRAT225
chrIV	933654	934268	chrIV_933654_934268_YDR235W	-	SRAT227
chrIV	934424	934868	chrIV_934424_934868_YDR235W	-	SRAT228
chrIV	950433	950846	chrIV_950433_950846_YDR244W	-	SRAT232
chrIV	1006501	1007181	chrIV_1006501_1007181_YDR270W	-	SRAT239
chrIV	1007255	1008394	chrIV_1007255_1008394_YDR270W	-	SRAT240
chrIV	1035655	1036154	chrIV_1035655_1036154_YDR287W	-	SRAT242
chrIV	1045432	1045849	chrIV_1045432_1045849_YDR293C	+	SRAT243
chrIV	1087243	1088511	chrIV_1087243_1088511_YDR312W	-	SRAT247
chrIV	1118464	1120222	chrIV_1118464_1120222_YDR325W	-	SRAT252
chrIV	1129592	1130130	chrIV_1129592_1130130_YDR331W	-	SRAT256
chrIV	1130186	1130709	chrIV_1130186_1130709_YDR331W	-	SRAT257
chrIV	1192741	1194597	chrIV_1192741_1194597_YDR359C	+	SRAT262
chrIV	1246217	1246931	chrIV_1246217_1246931_YDR386W	-	SRAT267
chrIV	1248154	1249156	chrIV_1248154_1249156_YDR387C	+	SRAT269
chrIV	1290845	1292370	chrIV_1290845_1292370_YDR409W	-	SRAT272
chrIV	1295905	1296802	chrIV_1295905_1296802_YDR414C	+	SRAT273
chrIV	1298206	1301439	chrIV_1298206_1301439_YDR416W	-	SRAT274
chrIV	1303004	1305054	chrIV_1303004_1305054_YDR419W	-	SRAT275
chrIV	1311558	1313872	chrIV_1311558_1313872_YDR421W	-	SRAT276
chrIV	1334506	1336115	chrIV_1334506_1336115_YDR436W	-	SRAT278
chrIV	1350790	1352181	chrIV_1350790_1352181_YDR444W	-	SRAT280
chrIV	1357646	1358668	chrIV_1357646_1358668_YDR449C	+	SRAT281
chrIV	1362275	1364730	chrIV_1362275_1364730_YDR452W	-	SRAT282
chrIV	1368561	1369418	chrIV_1368561_1369418_YDR456W	-	SRAT283
chrIV	1417148	1418231	chrIV_1417148_1418231_YDR480W	-	SRAT287
chrIV	1419157	1420138	chrIV_1419157_1420138_YDR481C	+	SRAT288
chrIV	1437003	1437476	chrIV_1437003_1437476_YDR494W	-	SRAT291
chrIV	1438088	1440382	chrIV_1438088_1440382_YDR495C	+	SRAT292
chrIV	1451055	1452816	chrIV_1451055_1452816_YDR501W	-	SRAT294
chrIV	1454378	1454506	chrIV_1454378_1454506_YDR502C	+	SRAT295
chrIV	1478348	1479873	chrIV_1478348_1479873_YDR518W	-	SRAT297
chrIV	1487610	1489276	chrIV_1487610_1489276_YDR524C	+	SRAT298
chrV	30420	32528	chrV_30420_32528_YEL063C	+	SRAT300
chrV	30420	32528	chrV_30420_32528_YEL064C	+	SRAT301
chrV	34974	36124	chrV_34974_36124_YEL062W	-	SRAT302
chrV	55024	56298	chrV_55024_56298_YEL053C	+	SRAT305
chrV	56337	56701	chrV_56337_56701_YEL052W	-	SRAT306
chrV	124830	126606	chrV_124830_126606_YEL016C	+	SRAT309
chrV	184700	186306	chrV_184700_186306_YER015W	-	SRAT312
chrV	242644	243553	chrV_242644_243553_YER046W	-	SRAT316
chrV	254419	256072	chrV_254419_256072_YER051W	-	SRAT319
chrV	295732	296118	chrV_295732_296118_YER069W	-	SRAT322
chrV	309994	312009	chrV_309994_312009_YER075C	+	SRAT325
chrV	312967	313390	chrV_312967_313390_YER076C	+	SRAT326
chrV	316794	318464	chrV_316794_318464_YER078C	+	SRAT327
chrV	361208	362356	chrV_361208_362356_YER101C	+	SRAT329
chrV	366283	366736	chrV_366283_366736_YER103W	-	SRAT330
chrV	375051	377964	chrV_375051_377964_YER109C	+	SRAT331
chrV	391704	394239	chrV_391704_394239_YER114C	+	SRAT333
chrV	407133	408966	chrV_407133_408966_YER124C	+	SRAT334
chrV	417860	418581	chrV_417860_418581_YER129W	-	SRAT335
chrV	427793	430135	chrV_427793_430135_YER132C	+	SRAT337
chrV	456664	456832	chrV_456664_456832_YER143W	-	SRAT338
chrV	456914	457464	chrV_456914_457464_YER143W	-	SRAT339
chrV	457963	460056	chrV_457963_460056_YER144C	+	SRAT340
chrV	490240	491393	chrV_490240_491393_YER158C	+	SRAT343
chrV	500664	502930	chrV_500664_502930_YER162C	+	SRAT344
chrV	507197	510144	chrV_507197_510144_YER164W	-	SRAT345
chrV	526852	527889	chrV_526852_527889_YER171W	-	SRAT346
chrV	532237	535488	chrV_532237_535488_YER172C	+	SRAT347
chrV	535576	536210	chrV_535576_536210_YER172C	+	SRAT348
chrVI	14632	16555	chrVI_14632_16555_YFL056C	+	SRAT349
chrVI	69235	74833	chrVI_69235_74833_YFL033C	+	SRAT354
chrVI	82863	83446	chrVI_82863_83446_YFL026W	-	SRAT355
chrVI	96615	97399	chrVI_96615_97399_YFL021W	-	SRAT357
chrVI	122504	123013	chrVI_122504_123013_YFL008W	-	SRAT358
chrVI	192213	193376	chrVI_192213_193376_YFR020W	-	SRAT360
chrVI	210782	214779	chrVI_210782_214779_YFR029W	-	SRAT361
chrVI	210782	214779	chrVI_210782_214779_YFR030W	-	SRAT362
chrVI	216663	218848	chrVI_216663_218848_YFR031C	+	SRAT363
chrVII	43177	44305	chrVII_43177_44305_YGL243W	-	SRAT368
chrVII	88520	89431	chrVII_88520_89431_YGL215W	-	SRAT373
chrVII	90495	91414	chrVII_90495_91414_YGL213C	+	SRAT374
chrVII	139961	141384	chrVII_139961_141384_YGL194C	+	SRAT376
chrVII	158969	162911	chrVII_158969_162911_YGL180W	-	SRAT377
chrVII	169211	170543	chrVII_169211_170543_YGL178W	-	SRAT378
chrVII	202990	203795	chrVII_202990_203795_YGL159W	-	SRAT383
chrVII	216197	216692	chrVII_216197_216692_YGL153W	-	SRAT384
chrVII	230412	231716	chrVII_230412_231716_YGL145W	-	SRAT388
chrVII	233065	234609	chrVII_233065_234609_YGL144C	+	SRAT389
chrVII	264032	266112	chrVII_264032_266112_YGL131C	+	SRAT392
chrVII	266029	267077	chrVII_266029_267077_YGL130W	-	SRAT393
chrVII	267134	267416	chrVII_267134_267416_YGL130W	-	SRAT394
chrVII	274756	277252	chrVII_274756_277252_YGL124C	+	SRAT396
chrVII	295645	297652	chrVII_295645_297652_YGL113W	-	SRAT398
chrVII	308894	310207	chrVII_308894_310207_YGL104C	+	SRAT401
chrVII	343109	344791	chrVII_343109_344791_YGL090W	-	SRAT404
chrVII	350722	352271	chrVII_350722_352271_YGL084C	+	SRAT405
chrVII	358735	359961	chrVII_358735_359961_YGL079W	-	SRAT406
chrVII	358735	359961	chrVII_358735_359961_YGL080W	-	SRAT407
chrVII	380662	381139	chrVII_380662_381139_YGL065C	+	SRAT410
chrVII	388990	389662	chrVII_388990_389662_YGL061C	+	SRAT411
chrVII	395089	396039	chrVII_395089_396039_YGL057C	+	SRAT412
chrVII	414337	415889	chrVII_414337_415889_YGL045W	-	SRAT413
chrVII	416201	417203	chrVII_416201_417203_YGL044C	+	SRAT414
chrVII	469065	470325	chrVII_469065_470325_YGL013C	+	SRAT416
chrVII	470395	471110	chrVII_470395_471110_YGL013C	+	SRAT417
chrVII	604785	606126	chrVII_604785_606126_YGR057C	+	SRAT422
chrVII	684305	685894	chrVII_684305_685894_YGR098C	+	SRAT433
chrVII	697826	698396	chrVII_697826_698396_YGR104C	+	SRAT436
chrVII	705400	706685	chrVII_705400_706685_YGR109C	+	SRAT437
chrVII	830597	832150	chrVII_830597_832150_YGR166W	-	SRAT443
chrVII	833541	834708	chrVII_833541_834708_YGR168C	+	SRAT444
chrVII	836875	840422	chrVII_836875_840422_YGR170W	-	SRAT445
chrVII	917105	918512	chrVII_917105_918512_YGR212W	-	SRAT448
chrVII	925821	927797	chrVII_925821_927797_YGR217W	-	SRAT451
chrVII	941038	942257	chrVII_941038_942257_YGR223C	+	SRAT453
chrVII	947685	948855	chrVII_947685_948855_YGR227W	-	SRAT454
chrVII	963400	964724	chrVII_963400_964724_YGR237C	+	SRAT455
chrVII	1012921	1013297	chrVII_1012921_1013297_YGR260W	-	SRAT460
chrVIII	58790	62521	chrVIII_58790_62521_YHL023C	+	SRAT468
chrVIII	64544	65221	chrVIII_64544_65221_YHL021C	+	SRAT469
chrVIII	97426	97732	chrVIII_97426_97732_YHL007C	+	SRAT474
chrVIII	110408	112667	chrVIII_110408_112667_YHR003C	+	SRAT476
chrVIII	110408	112667	chrVIII_110408_112667_YHR004C	+	SRAT477
chrVIII	137981	138447	chrVIII_137981_138447_YHR016C	+	SRAT478
chrVIII	160098	160367	chrVIII_160098_160367_YHR025W	-	SRAT479
chrVIII	180816	181637	chrVIII_180816_181637_YHR036W	-	SRAT481
chrVIII	199319	203533	chrVIII_199319_203533_YHR047C	+	SRAT483
chrVIII	259467	261835	chrVIII_259467_261835_YHR079C	+	SRAT486
chrVIII	265312	267490	chrVIII_265312_267490_YHR080C	+	SRAT488
chrVIII	273577	274835	chrVIII_273577_274835_YHR084W	-	SRAT490
chrVIII	317352	319839	chrVIII_317352_319839_YHR102W	-	SRAT492
chrVIII	340912	341473	chrVIII_340912_341473_YHR115C	+	SRAT495
chrVIII	347485	349645	chrVIII_347485_349645_YHR119W	-	SRAT496
chrVIII	406183	408856	chrVIII_406183_408856_YHR155W	-	SRAT503
chrVIII	490135	491623	chrVIII_490135_491623_YHR194W	-	SRAT514
chrVIII	490135	491623	chrVIII_490135_491623_YHR195W	-	SRAT515
chrVIII	493667	495434	chrVIII_493667_495434_YHR197W	-	SRAT517
chrVIII	507439	508693	chrVIII_507439_508693_YHR204W	-	SRAT518
chrVIII	521737	528197	chrVIII_521737_528197_YHR211W	-	SRAT520
chrIX	11360	13538	chrIX_11360_13538_YIL173W	-	SRAT522
chrIX	61119	63299	chrIX_61119_63299_YIL150C	+	SRAT525
chrIX	71645	74770	chrIX_71645_74770_YIL147C	+	SRAT527
chrIX	74825	76082	chrIX_74825_76082_YIL146C	+	SRAT528
chrIX	82712	83112	chrIX_82712_83112_YIL143C	+	SRAT531
chrIX	90000	93293	chrIX_90000_93293_YIL137C	+	SRAT533
chrIX	146259	148927	chrIX_146259_148927_YIL115C	+	SRAT534
chrIX	160747	163240	chrIX_160747_163240_YIL108W	-	SRAT535
chrIX	163358	166057	chrIX_163358_166057_YIL107C	+	SRAT536
chrIX	211366	212276	chrIX_211366_212276_YIL079C	+	SRAT538
chrIX	236789	237366	chrIX_236789_237366_YIL067C	+	SRAT540
chrIX	293955	295797	chrIX_293955_295797_YIL031W	-	SRAT544
chrIX	301910	302690	chrIX_301910_302690_YIL028W	-	SRAT545
chrIX	345076	347804	chrIX_345076_347804_YIL005W	-	SRAT546
chrIX	365780	366084	chrIX_365780_366084_YIR006C	+	SRAT549
chrX	11308	12253	chrX_11308_12253_YJL222W	-	SRAT553
chrX	40431	41319	chrX_40431_41319_YJL208C	+	SRAT554
chrX	54826	55858	chrX_54826_55858_YJL201W	-	SRAT556
chrX	57232	59055	chrX_57232_59055_YJL200C	+	SRAT557
chrX	71155	71861	chrX_71155_71861_YJL193W	-	SRAT558
chrX	164437	165639	chrX_164437_165639_YJL131C	+	SRAT565
chrX	177734	179537	chrX_177734_179537_YJL128C	+	SRAT567
chrX	179718	180171	chrX_179718_180171_YJL128C	+	SRAT568
chrX	246931	249137	chrX_246931_249137_YJL095W	-	SRAT572
chrX	254026	254537	chrX_254026_254537_YJL094C	+	SRAT575
chrX	254768	256907	chrX_254768_256907_YJL093C	+	SRAT576
chrX	261422	262572	chrX_261422_262572_YJL091C	+	SRAT577
chrX	262866	265102	chrX_262866_265102_YJL090C	+	SRAT578
chrX	305862	307688	chrX_305862_307688_YJL071W	-	SRAT585
chrX	307856	309738	chrX_307856_309738_YJL070C	+	SRAT586
chrX	310762	312239	chrX_310762_312239_YJL069C	+	SRAT587
chrX	361900	362944	chrX_361900_362944_YJL042W	-	SRAT594
chrX	363179	368244	chrX_363179_368244_YJL041W	-	SRAT595
chrX	363179	368244	chrX_363179_368244_YJL042W	-	SRAT596
chrX	405381	405735	chrX_405381_405735_YJL016W	-	SRAT599
chrX	442855	445535	chrX_442855_445535_YJR004C	+	SRAT602
chrX	448899	450651	chrX_448899_450651_YJR006W	-	SRAT603
chrX	489116	490311	chrX_489116_490311_YJR031C	+	SRAT604
chrX	495365	496605	chrX_495365_496605_YJR033C	+	SRAT605
chrX	501614	502943	chrX_501614_502943_YJR036C	+	SRAT608
chrX	573785	575144	chrX_573785_575144_YJR075W	-	SRAT614
chrX	581239	581827	chrX_581239_581827_YJR080C	+	SRAT615
chrX	587403	588298	chrX_587403_588298_YJR089W	-	SRAT616
chrX	598714	599568	chrX_598714_599568_YJR092W	-	SRAT620
chrX	652875	654746	chrX_652875_654746_YJR124C	+	SRAT621
chrX	656302	656857	chrX_656302_656857_YJR126C	+	SRAT622
chrX	686001	687277	chrX_686001_687277_YJR138W	-	SRAT627
chrX	691113	692423	chrX_691113_692423_YJR140C	+	SRAT628
chrX	699302	699744	chrX_699302_699744_YJR143C	+	SRAT629
chrXI	34265	36417	chrXI_34265_36417_YKL212W	-	SRAT630
chrXI	86482	87955	chrXI_86482_87955_YKL188C	+	SRAT634
chrXI	127827	130231	chrXI_127827_130231_YKL171W	-	SRAT637
chrXI	154968	158249	chrXI_154968_158249_YKL157W	-	SRAT639
chrXI	155655	158249	chrXI_155655_158249_YKL157W	-	SRAT640
chrXI	180683	182575	chrXI_180683_182575_YKL140W	-	SRAT642
chrXI	210288	212273	chrXI_210288_212273_YKL124W	-	SRAT645
chrXI	222437	223012	chrXI_222437_223012_YKL115C	+	SRAT646
chrXI	222437	223012	chrXI_222437_223012_YKL116C	+	SRAT647
chrXI	238049	238856	chrXI_238049_238856_YKL106W	-	SRAT648
chrXI	239239	242285	chrXI_239239_242285_YKL105C	+	SRAT649
chrXI	248696	250313	chrXI_248696_250313_YKL101W	-	SRAT651
chrXI	296273	299149	chrXI_296273_299149_YKL073W	-	SRAT656
chrXI	299371	300185	chrXI_299371_300185_YKL072W	-	SRAT657
chrXI	387400	389011	chrXI_387400_389011_YKL027W	-	SRAT659
chrXI	408552	410310	chrXI_408552_410310_YKL015W	-	SRAT662
chrXI	418832	419829	chrXI_418832_419829_YKL012W	-	SRAT664
chrXI	461628	463045	chrXI_461628_463045_YKR011C	+	SRAT668
chrXI	472426	473654	chrXI_472426_473654_YKR017C	+	SRAT670
chrXI	477128	477842	chrXI_477128_477842_YKR019C	+	SRAT671
chrXI	527240	528494	chrXI_527240_528494_YKR050W	-	SRAT679
chrXI	536774	537974	chrXI_536774_537974_YKR054C	+	SRAT680
chrXI	560777	562494	chrXI_560777_562494_YKR063C	+	SRAT685
chrXI	605571	608480	chrXI_605571_608480_YKR089C	+	SRAT689
chrXI	646132	649075	chrXI_646132_649075_YKR102W	-	SRAT691
chrXI	652272	654282	chrXI_652272_654282_YKR103W	-	SRAT692
chrXII	105707	106908	chrXII_105707_106908_YLL019C	+	SRAT696
chrXII	117646	119406	chrXII_117646_119406_YLL015W	-	SRAT697
chrXII	120048	121062	chrXII_120048_121062_YLL015W	-	SRAT699
chrXII	161764	163579	chrXII_161764_163579_YLR006C	+	SRAT704
chrXII	189603	191334	chrXII_189603_191334_YLR024C	+	SRAT706
chrXII	238136	241644	chrXII_238136_241644_YLR046C	+	SRAT710
chrXII	238136	241644	chrXII_238136_241644_YLR047C	+	SRAT711
chrXII	272852	274080	chrXII_272852_274080_YLR069C	+	SRAT713
chrXII	281168	281798	chrXII_281168_281798_YLR073C	+	SRAT714
chrXII	283726	284940	chrXII_283726_284940_YLR077W	-	SRAT715
chrXII	296481	297562	chrXII_296481_297562_YLR084C	+	SRAT716
chrXII	302464	302697	chrXII_302464_302697_YLR086W	-	SRAT717
chrXII	329740	331905	chrXII_329740_331905_YLR095C	+	SRAT719
chrXII	367232	368298	chrXII_367232_368298_YLR108C	+	SRAT720
chrXII	371504	373183	chrXII_371504_373183_YLR113W	-	SRAT721
chrXII	402878	404442	chrXII_402878_404442_YLR130C	+	SRAT724
chrXII	405232	406269	chrXII_405232_406269_YLR131C	+	SRAT725
chrXII	406328	406882	chrXII_406328_406882_YLR131C	+	SRAT726
chrXII	528009	530558	chrXII_528009_530558_YLR188W	-	SRAT733
chrXII	532947	533630	chrXII_532947_533630_YLR189C	+	SRAT734
chrXII	556385	556920	chrXII_556385_556920_YLR207W	-	SRAT737
chrXII	567922	568810	chrXII_567922_568810_YLR214W	-	SRAT739
chrXII	568966	570661	chrXII_568966_570661_YLR214W	-	SRAT740
chrXII	617608	622322	chrXII_617608_622322_YLR240W	-	SRAT744
chrXII	617608	622322	chrXII_617608_622322_YLR241W	-	SRAT745
chrXII	671433	672814	chrXII_671433_672814_YLR263W	-	SRAT747
chrXII	675746	676576	chrXII_675746_676576_YLR266C	+	SRAT748
chrXII	699960	701806	chrXII_699960_701806_YLR278C	+	SRAT750
chrXII	713511	714919	chrXII_713511_714919_YLR288C	+	SRAT752
chrXII	714925	716677	chrXII_714925_716677_YLR289W	-	SRAT753
chrXII	751126	752413	chrXII_751126_752413_YLR309C	+	SRAT755
chrXII	751126	752413	chrXII_751126_752413_YLR310C	+	SRAT756
chrXII	761609	762410	chrXII_761609_762410_YLR313C	+	SRAT757
chrXII	847853	849631	chrXII_847853_849631_YLR361C	+	SRAT764
chrXII	867594	867864	chrXII_867594_867864_YLR372W	-	SRAT768
chrXII	879573	880335	chrXII_879573_880335_YLR381W	-	SRAT769
chrXII	901399	902321	chrXII_901399_902321_YLR389C	+	SRAT774
chrXII	906922	908793	chrXII_906922_908793_YLR393W	-	SRAT776
chrXII	906922	908793	chrXII_906922_908793_YLR394W	-	SRAT777
chrXII	918061	918738	chrXII_918061_918738_YLR398C	+	SRAT779
chrXII	919378	919984	chrXII_919378_919984_YLR399C	+	SRAT781
chrXII	958275	959391	chrXII_958275_959391_YLR419W	-	SRAT782
chrXII	968457	969927	chrXII_968457_969927_YLR422W	-	SRAT785
chrXII	972257	973347	chrXII_972257_973347_YLR423C	+	SRAT786
chrXII	1022402	1023686	chrXII_1022402_1023686_YLR443W	-	SRAT800
chrXII	1050648	1052083	chrXII_1050648_1052083_YLR454W	-	SRAT802
chrXIII	12704	13046	chrXIII_12704_13046_YML130C	+	SRAT805
chrXIII	20763	22234	chrXIII_20763_22234_YML124C	+	SRAT807
chrXIII	20763	22234	chrXIII_20763_22234_YML125C	+	SRAT808
chrXIII	87186	87849	chrXIII_87186_87849_YML091C	+	SRAT814
chrXIII	97622	98036	chrXIII_97622_98036_YML085C	+	SRAT815
chrXIII	97622	98036	chrXIII_97622_98036_YML086C	+	SRAT816
chrXIII	114278	115390	chrXIII_114278_115390_YML076C	+	SRAT818
chrXIII	207582	209040	chrXIII_207582_209040_YML035C	+	SRAT822
chrXIII	231013	232219	chrXIII_231013_232219_YML020W	-	SRAT826
chrXIII	232883	234521	chrXIII_232883_234521_YML019W	-	SRAT827
chrXIII	232883	234521	chrXIII_232883_234521_YML020W	-	SRAT828
chrXIII	236789	238939	chrXIII_236789_238939_YML017W	-	SRAT829
chrXIII	240597	241373	chrXIII_240597_241373_YML016C	+	SRAT831
chrXIII	264223	266732	chrXIII_264223_266732_YML002W	-	SRAT835
chrXIII	272986	276809	chrXIII_272986_276809_YMR004W	-	SRAT837
chrXIII	272986	276809	chrXIII_272986_276809_YMR005W	-	SRAT838
chrXIII	277503	279843	chrXIII_277503_279843_YMR006C	+	SRAT839
chrXIII	288063	289383	chrXIII_288063_289383_YMR011W	-	SRAT840
chrXIII	303129	304620	chrXIII_303129_304620_YMR016C	+	SRAT841
chrXIII	331211	331850	chrXIII_331211_331850_YMR030W	-	SRAT843
chrXIII	340219	340939	chrXIII_340219_340939_YMR034C	+	SRAT845
chrXIII	417769	418329	chrXIII_417769_418329_YMR076C	+	SRAT848
chrXIII	438804	442026	chrXIII_438804_442026_YMR086W	-	SRAT850
chrXIII	456933	457285	chrXIII_456933_457285_YMR094W	-	SRAT853
chrXIII	460779	461665	chrXIII_460779_461665_YMR098C	+	SRAT854
chrXIII	467545	468140	chrXIII_467545_468140_YMR100W	-	SRAT855
chrXIII	513562	517200	chrXIII_513562_517200_YMR124W	-	SRAT857
chrXIII	584359	585973	chrXIII_584359_585973_YMR163C	+	SRAT862
chrXIII	587062	587801	chrXIII_587062_587801_YMR164C	+	SRAT863
chrXIII	588438	589877	chrXIII_588438_589877_YMR164C	+	SRAT864
chrXIII	590312	591681	chrXIII_590312_591681_YMR165C	+	SRAT865
chrXIII	635002	635376	chrXIII_635002_635376_YMR187C	+	SRAT866
chrXIII	635470	635851	chrXIII_635470_635851_YMR187C	+	SRAT867
chrXIII	647031	648666	chrXIII_647031_648666_YMR192W	-	SRAT868
chrXIII	649812	650853	chrXIII_649812_650853_YMR193W	-	SRAT869
chrXIII	663060	663748	chrXIII_663060_663748_YMR199W	-	SRAT871
chrXIII	663808	664288	chrXIII_663808_664288_YMR199W	-	SRAT872
chrXIII	666638	666933	chrXIII_666638_666933_YMR201C	+	SRAT873
chrXIII	670043	670927	chrXIII_670043_670927_YMR204C	+	SRAT875
chrXIII	696729	697400	chrXIII_696729_697400_YMR215W	-	SRAT879
chrXIII	714777	715621	chrXIII_714777_715621_YMR221C	+	SRAT884
chrXIII	717813	718476	chrXIII_717813_718476_YMR223W	-	SRAT886
chrXIII	724658	725567	chrXIII_724658_725567_YMR228W	-	SRAT888
chrXIII	741548	742567	chrXIII_741548_742567_YMR235C	+	SRAT890
chrXIII	765970	767809	chrXIII_765970_767809_YMR247C	+	SRAT894
chrXIII	795081	796454	chrXIII_795081_796454_YMR263W	-	SRAT896
chrXIII	795081	796454	chrXIII_795081_796454_YMR264W	-	SRAT897
chrXIII	804429	804652	chrXIII_804429_804652_YMR269W	-	SRAT898
chrXIII	815574	816175	chrXIII_815574_816175_YMR275C	+	SRAT899
chrXIII	847141	849051	chrXIII_847141_849051_YMR288W	-	SRAT905
chrXIII	847141	849051	chrXIII_847141_849051_YMR289W	-	SRAT906
chrXIII	860703	861366	chrXIII_860703_861366_YMR296C	+	SRAT909
chrXIII	898009	898973	chrXIII_898009_898973_YMR312W	-	SRAT912
chrXIV	30268	31050	chrXIV_30268_31050_YNL325C	+	SRAT914
chrXIV	48223	49070	chrXIV_48223_49070_YNL312W	-	SRAT915
chrXIV	49460	51820	chrXIV_49460_51820_YNL311C	+	SRAT916
chrXIV	78832	80282	chrXIV_78832_80282_YNL294C	+	SRAT919
chrXIV	83682	83953	chrXIV_83682_83953_YNL292W	-	SRAT920
chrXIV	114042	115468	chrXIV_114042_115468_YNL278W	-	SRAT922
chrXIV	119457	120916	chrXIV_119457_120916_YNL275W	-	SRAT923
chrXIV	138466	140496	chrXIV_138466_140496_YNL268W	-	SRAT926
chrXIV	144664	145166	chrXIV_144664_145166_YNL265C	+	SRAT927
chrXIV	160677	161950	chrXIV_160677_161950_YNL257C	+	SRAT928
chrXIV	164839	165625	chrXIV_164839_165625_YNL256W	-	SRAT929
chrXIV	165687	166937	chrXIV_165687_166937_YNL256W	-	SRAT930
chrXIV	183761	185236	chrXIV_183761_185236_YNL247W	-	SRAT933
chrXIV	191973	195037	chrXIV_191973_195037_YNL242W	-	SRAT934
chrXIV	211529	212778	chrXIV_211529_212778_YNL233W	-	SRAT935
chrXIV	255490	256071	chrXIV_255490_256071_YNL207W	-	SRAT939
chrXIV	305019	307040	chrXIV_305019_307040_YNL176C	+	SRAT943
chrXIV	313778	315458	chrXIV_313778_315458_YNL172W	-	SRAT944
chrXIV	344916	345596	chrXIV_344916_345596_YNL154C	+	SRAT949
chrXIV	361762	364499	chrXIV_361762_364499_YNL139C	+	SRAT950
chrXIV	390560	392459	chrXIV_390560_392459_YNL125C	+	SRAT955
chrXIV	425918	426301	chrXIV_425918_426301_YNL104C	+	SRAT959
chrXIV	426415	426719	chrXIV_426415_426719_YNL104C	+	SRAT960
chrXIV	434010	437419	chrXIV_434010_437419_YNL101W	-	SRAT961
chrXIV	438674	438837	chrXIV_438674_438837_YNL099C	+	SRAT962
chrXIV	461553	466580	chrXIV_461553_466580_YNL087W	-	SRAT965
chrXIV	470608	471256	chrXIV_470608_471256_YNL084C	+	SRAT966
chrXIV	483483	485246	chrXIV_483483_485246_YNL076W	-	SRAT967
chrXIV	486720	487762	chrXIV_486720_487762_YNL074C	+	SRAT968
chrXIV	487975	488214	chrXIV_487975_488214_YNL074C	+	SRAT969
chrXIV	504051	504601	chrXIV_504051_504601_YNL065W	-	SRAT970
chrXIV	525400	527236	chrXIV_525400_527236_YNL054W	-	SRAT973
chrXIV	529764	531413	chrXIV_529764_531413_YNL053W	-	SRAT975
chrXIV	535272	536363	chrXIV_535272_536363_YNL049C	+	SRAT976
chrXIV	607385	608360	chrXIV_607385_608360_YNL014W	-	SRAT981
chrXIV	687816	688338	chrXIV_687816_688338_YNR033W	-	SRAT983
chrXIV	747443	749079	chrXIV_747443_749079_YNR063W	-	SRAT986
chrXIV	752065	754188	chrXIV_752065_754188_YNR065C	+	SRAT988
chrXIV	752065	754188	chrXIV_752065_754188_YNR066C	+	SRAT989
chrXIV	760060	763227	chrXIV_760060_763227_YNR068C	+	SRAT991
chrXIV	760060	763227	chrXIV_760060_763227_YNR069C	+	SRAT992
chrXV	46005	47215	chrXV_46005_47215_YOL148C	+	SRAT993
chrXV	65414	66993	chrXV_65414_66993_YOL137W	-	SRAT994
chrXV	73960	76465	chrXV_73960_76465_YOL130W	-	SRAT995
chrXV	81574	82559	chrXV_81574_82559_YOL126C	+	SRAT996
chrXV	83684	85134	chrXV_83684_85134_YOL125W	-	SRAT997
chrXV	123574	124829	chrXV_123574_124829_YOL103W	-	SRAT998
chrXV	129053	130446	chrXV_129053_130446_YOL100W	-	SRAT999
chrXV	140635	141323	chrXV_140635_141323_YOL095C	+	SRAT1000
chrXV	147183	149972	chrXV_147183_149972_YOL090W	-	SRAT1001
chrXV	152455	154109	chrXV_152455_154109_YOL089C	+	SRAT1004
chrXV	174917	176448	chrXV_174917_176448_YOL081W	-	SRAT1007
chrXV	181427	185092	chrXV_181427_185092_YOL078W	-	SRAT1009
chrXV	191678	193893	chrXV_191678_193893_YOL075C	+	SRAT1010
chrXV	196334	196894	chrXV_196334_196894_YOL071W	-	SRAT1011
chrXV	232912	233917	chrXV_232912_233917_YOL052C	+	SRAT1014
chrXV	266846	267526	chrXV_266846_267526_YOL031C	+	SRAT1016
chrXV	275059	275377	chrXV_275059_275377_YOL025W	-	SRAT1017
chrXV	358339	358864	chrXV_358339_358864_YOR014W	-	SRAT1025
chrXV	373799	375010	chrXV_373799_375010_YOR022C	+	SRAT1028
chrXV	387834	389454	chrXV_387834_389454_YOR030W	-	SRAT1029
chrXV	392376	393243	chrXV_392376_393243_YOR033C	+	SRAT1030
chrXV	393769	393981	chrXV_393769_393981_YOR033C	+	SRAT1031
chrXV	459444	461502	chrXV_459444_461502_YOR071C	+	SRAT1035
chrXV	465088	466016	chrXV_465088_466016_YOR073W	-	SRAT1036
chrXV	481724	482969	chrXV_481724_482969_YOR085W	-	SRAT1040
chrXV	491187	492681	chrXV_491187_492681_YOR090C	+	SRAT1042
chrXV	531311	533245	chrXV_531311_533245_YOR112W	-	SRAT1044
chrXV	554980	556958	chrXV_554980_556958_YOR124C	+	SRAT1046
chrXV	582359	583602	chrXV_582359_583602_YOR137C	+	SRAT1050
chrXV	609036	609867	chrXV_609036_609867_YOR148C	+	SRAT1052
chrXV	610598	611563	chrXV_610598_611563_YOR149C	+	SRAT1053
chrXV	637654	637975	chrXV_637654_637975_YOR161C	+	SRAT1054
chrXV	773363	774001	chrXV_773363_774001_YOR231W	-	SRAT1064
chrXV	790293	790967	chrXV_790293_790967_YOR243C	+	SRAT1067
chrXV	822436	824365	chrXV_822436_824365_YOR267C	+	SRAT1068
chrXV	836310	836653	chrXV_836310_836653_YOR273C	+	SRAT1070
chrXV	869967	871110	chrXV_869967_871110_YOR296W	-	SRAT1072
chrXV	878481	880692	chrXV_878481_880692_YOR299W	-	SRAT1073
chrXV	915736	916466	chrXV_915736_916466_YOR321W	-	SRAT1075
chrXV	921612	923389	chrXV_921612_923389_YOR323C	+	SRAT1079
chrXV	937504	938566	chrXV_937504_938566_YOR329C	+	SRAT1081
chrXV	1021559	1022957	chrXV_1021559_1022957_YOR363C	+	SRAT1088
chrXV	1034899	1035511	chrXV_1034899_1035511_YOR372C	+	SRAT1089
chrXV	1051064	1051904	chrXV_1051064_1051904_YOR380W	-	SRAT1090
chrXVI	39701	42674	chrXVI_39701_42674_YPL265W	-	SRAT1092
chrXVI	90741	91106	chrXVI_90741_91106_YPL242C	+	SRAT1094
chrXVI	126766	128689	chrXVI_126766_128689_YPL224C	+	SRAT1097
chrXVI	148577	150389	chrXVI_148577_150389_YPL214C	+	SRAT1099
chrXVI	220993	221950	chrXVI_220993_221950_YPL174C	+	SRAT1103
chrXVI	230994	231443	chrXVI_230994_231443_YPL168W	-	SRAT1104
chrXVI	233370	234615	chrXVI_233370_234615_YPL167C	+	SRAT1106
chrXVI	290655	291109	chrXVI_290655_291109_YPL139C	+	SRAT1115
chrXVI	358192	359800	chrXVI_358192_359800_YPL103C	+	SRAT1119
chrXVI	375428	376400	chrXVI_375428_376400_YPL091W	-	SRAT1121
chrXVI	379168	381864	chrXVI_379168_381864_YPL089C	+	SRAT1122
chrXVI	419018	419307	chrXVI_419018_419307_YPL072W	-	SRAT1125
chrXVI	467273	469608	chrXVI_467273_469608_YPL045W	-	SRAT1129
chrXVI	521127	521595	chrXVI_521127_521595_YPL016W	-	SRAT1132
chrXVI	540614	542006	chrXVI_540614_542006_YPL008W	-	SRAT1135
chrXVI	547333	550034	chrXVI_547333_550034_YPL005W	-	SRAT1136
chrXVI	547333	550034	chrXVI_547333_550034_YPL006W	-	SRAT1137
chrXVI	553553	554199	chrXVI_553553_554199_YPL002C	+	SRAT1138
chrXVI	596023	596464	chrXVI_596023_596464_YPR018W	-	SRAT1139
chrXVI	613583	614554	chrXVI_613583_614554_YPR025C	+	SRAT1140
chrXVI	625359	627497	chrXVI_625359_627497_YPR029C	+	SRAT1141
chrXVI	631866	632612	chrXVI_631866_632612_YPR031W	-	SRAT1142
chrXVI	632668	633340	chrXVI_632668_633340_YPR031W	-	SRAT1143
chrXVI	634370	635462	chrXVI_634370_635462_YPR032W	-	SRAT1144
chrXVI	655144	656567	chrXVI_655144_656567_YPR045C	+	SRAT1147
chrXVI	668644	670858	chrXVI_668644_670858_YPR055W	-	SRAT1148
chrXVI	671335	673496	chrXVI_671335_673496_YPR056W	-	SRAT1149
chrXVI	671335	673496	chrXVI_671335_673496_YPR057W	-	SRAT1150
chrXVI	695717	696476	chrXVI_695717_696476_YPR075C	+	SRAT1151
chrXVI	703186	704094	chrXVI_703186_704094_YPR081C	+	SRAT1152
chrXVI	705116	705742	chrXVI_705116_705742_YPR083W	-	SRAT1153
chrXVI	705903	708177	chrXVI_705903_708177_YPR083W	-	SRAT1154
chrXVI	705903	708177	chrXVI_705903_708177_YPR084W	-	SRAT1155
chrXVI	708342	709955	chrXVI_708342_709955_YPR085C	+	SRAT1156
chrXVI	716959	718379	chrXVI_716959_718379_YPR091C	+	SRAT1159
chrXVI	737024	738633	chrXVI_737024_738633_YPR105C	+	SRAT1161
chrXVI	767665	768965	chrXVI_767665_768965_YPR118W	-	SRAT1165
chrXVI	789877	790972	chrXVI_789877_790972_YPR127W	-	SRAT1167
chrXVI	796615	796923	chrXVI_796615_796923_YPR133C	+	SRAT1168
chrXVI	864302	866260	chrXVI_864302_866260_YPR161C	+	SRAT1170
chrXVI	866761	868002	chrXVI_866761_868002_YPR162C	+	SRAT1171
chrXVI	883674	885300	chrXVI_883674_885300_YPR171W	-	SRAT1172
chrXVI	892684	893147	chrXVI_892684_893147_YPR178W	-	SRAT1173
chrXVI	893227	893614	chrXVI_893227_893614_YPR178W	-	SRAT1174
chrXVI	922777	922976	chrXVI_922777_922976_YPR193C	+	SRAT1178
