# Supplementary material for: Selective suppression of antisense transcription by Set2-mediated H3K36 methylation
Source: Nat Commun. 2016 Nov 28;7:13610. doi: 10.1038/ncomms13610 (PMC5133703; doi:10.1038/ncomms13610)
Supplement: Supplementary Data 2 — List of genes upregulated upon loss of Set2 in the poly A+ enriched RNA-Seq. [file ncomms13610-s3.csv]

Supplementary Data 2: List of genes upregulated upon loss of Set2 in the poly A+ enriched RNA-Seq.
Genes
YAL065C
YBL048W
YBL049W
YBL053W
YBL106C
YBL109W
YBR116C
YBR117C
YBR124W
YBR136W
YBR208C
YBR295W
YCR073C
YDL062W
YDL114W-A
YDR250C
YDR360W
YEL030W
YER014C-A
YER060W
YER060W-A
YER068C-A
YFL021C-A
YFL061W
YGL041C
YGL041C-B
YGL089C
YGL152C
YGL214W
YGL255W
YGR213C
YGR217W
YGR224W
YGR259C
YHL002C-A
YHL009W-B
YHL037C
YHR049C-A
YHR131W-A
YHR182C-A
YIL037C
YIL066W-A
YIL072W
YIL073C
YIL169C
YIR028W
YJL113W
YJR079W
YJR153W
YKL050C
YKL070W
YKL071W
YKL220C
YKR012C
YKR054C
YKR103W
YKR104W
YKR105C
YLR087C
YMR007W
YMR052C-A
YMR095C
YMR207C
YNL018C
YNL034W
YNL109W
YNL170W
YNL237W
YNL250W
YNL277W-A
YNL335W
YNR062C
YNR064C
YNR070W
YOL152W
YOL155C
YOR161W-B
YOR202W
YOR231C-A
YOR306C
YOR333C
YOR384W
YPL192C
YPL248C
YPR027C
YPR076W
YPR177C
YPR192W
YPR194C
YPR197C
tL(CAA)N
tW(CCA)P
