# Supplementary material for: Selective suppression of antisense transcription by Set2-mediated H3K36 methylation
Source: Nat Commun. 2016 Nov 28;7:13610. doi: 10.1038/ncomms13610 (PMC5133703; doi:10.1038/ncomms13610)
Supplement: Supplementary Data 3 — List of Age related genes with SRATs (Sen et. al. 2015). [file ncomms13610-s4.xlsx]

## Sheet: Age_related_Genes_with_SRAT
Supplementary Data 3: List of Age related genes with SRATs (Sen et. al. 2015).
YML124C
YMR165C
YLR398C
YLR032W
YMR219W
YJR092W
YPR055W
YLR425W
YGL151W
YLR086W
YER078C
YIL067C
YPR091C
YOR127W
YGR278W
YBL047C
YHR194W
YGR166W
YHR050W
YHR079C
YER111C
YKR028W
YLR310C
YPL084W
YLL040C
YDL058W
YMR275C
YOL031C
YHR003C
YLL015W
YJR033C
YGL167C
YOR058C
YHR131C
YNL172W
YDR238C
YBR203W
YNL242W
YLR389C
YDR293C
YDL198C
YGL021W
YPR118W
YOL081W
YJL005W
YFL008W
YDR420W
YJL094C
YDR097C
YAL017W
YNL088W
YLR435W
YOL126C
YLR454W
YPR105C
YOR299W
YDR369C
YJR132W
YML031W
YDR414C
YNR033W
YBR208C
YGR125W
YOR233W
YIL149C
YKL017C
YKL101W
YHR047C
YBR235W
YPL155C
YKL073W
YFL033C
YOL087C
YML072C
