# Supplementary material for: Selective suppression of antisense transcription by Set2-mediated H3K36 methylation
Source: Nat Commun. 2016 Nov 28;7:13610. doi: 10.1038/ncomms13610 (PMC5133703; doi:10.1038/ncomms13610)
Supplement: Supplementary Data 4 — SRATs upregulated in the aging yeast cells based on the Hu et al. 2014 study. [file ncomms13610-s5.csv]

Supplementary Data 4: SRATs upregulated in the aging yeast cells based on the Hu et al. 2014 study
chrIII_139291_140272_YCR014C
chrIII_20047_20281_YCL061C
chrIII_20343_21608_YCL061C
chrIII_229014_230922_YCR065W
chrIII_244919_246786_YCR073C
chrIII_79296_81570_YCL024W
chrIII_99909_100140_YCL014W
chrII_103313_104008_YBL063W
chrII_154025_155885_YBL034C
chrII_248830_250367_YBR007C
chrII_498826_499096_YBR131W
chrII_505444_506912_YBR136W
chrII_510505_510766_YBR136W
chrII_552024_553421_YBR156C
chrII_562057_562217_YBR161W
chrII_566302_567157_YBR163W
chrII_573327_573586_YBR168W
chrII_597717_598752_YBR184W
chrII_629900_631363_YBR203W
chrII_639940_640587_YBR208C
chrII_640642_642506_YBR208C
chrII_670511_671015_YBR224W
chrII_670511_671015_YBR225W
chrII_84572_85362_YBL075C
chrII_85430_85904_YBL075C
chrIV_1045432_1045849_YDR293C
chrIV_1192741_1194597_YDR359C
chrIV_1247022_1247312_YDR386W
chrIV_1451055_1452816_YDR501W
chrIV_1495289_1495761_YDR528W
chrIV_151328_153139_YDL171C
chrIV_326713_327229_YDL073W
chrIV_562925_564814_YDR055W
chrIV_695129_696345_YDR122W
chrIV_748603_749650_YDR146C
chrIV_823669_824061_YDR180W
chrIX_11360_13538_YIL173W
chrIX_42639_43463_YIL159W
chrI_102903_103748_YAL024C
chrI_12047_12375_YAL064W-B
chrVIII_425364_427406_YHR164C
chrVIII_432815_433655_YHR165C
chrVIII_507439_508693_YHR204W
chrVIII_561073_561199_YHR219W
chrVIII_72152_74075_YHL016C
chrVIII_74133_74699_YHL016C
chrVII_169211_170543_YGL178W
chrVII_388990_389662_YGL061C
chrVII_395089_396039_YGL057C
chrVII_679863_681986_YGR097W
chrVII_791434_791711_YGR150C
chrVII_836875_840422_YGR170W
chrVII_86305_87184_YGL216W
chrVII_871681_872310_YGR188C
chrVII_924584_924913_YGR217W
chrVII_925821_927797_YGR217W
chrVII_927897_929360_YGR217W
chrVII_966144_967495_YGR238C
chrVI_122504_123013_YFL008W
chrVI_187781_188869_YFR019W
chrVI_210782_214779_YFR029W
chrVI_210782_214779_YFR030W
chrVI_69235_74833_YFL033C
chrVI_82863_83446_YFL026W
chrVI_96615_97399_YFL021W
chrV_145207_145353_YEL006W
chrV_184700_186306_YER015W
chrV_233467_234023_YER041W
chrV_295732_296118_YER069W
chrV_301044_301337_YER070W
chrV_305294_305659_YER073W
chrV_338710_339548_YER090W
chrV_366283_366736_YER103W
chrV_417860_418581_YER129W
chrV_490240_491393_YER158C
chrV_532237_535488_YER172C
chrXIII_417769_418329_YMR076C
chrXIII_456933_457285_YMR094W
chrXIII_52583_53594_YML109W
chrXIII_663060_663748_YMR199W
chrXIII_663808_664288_YMR199W
chrXIII_681865_684121_YMR207C
chrXIII_804429_804652_YMR269W
chrXIII_860703_861366_YMR296C
chrXII_1022402_1023686_YLR443W
chrXII_1045844_1047862_YLR454W
chrXII_119771_119981_YLL015W
chrXII_126837_127183_YLL012W
chrXII_189603_191334_YLR024C
chrXII_191390_192254_YLR024C
chrXII_296481_297562_YLR084C
chrXII_302464_302697_YLR086W
chrXII_302861_303940_YLR086W
chrXII_405232_406269_YLR131C
chrXII_406328_406882_YLR131C
chrXII_471983_472276_YLR156W
chrXII_503288_503962_YLR173W
chrXII_509580_509785_YLR176C
chrXII_526101_526608_YLR187W
chrXII_534852_536304_YLR190W
chrXII_556385_556920_YLR207W
chrXII_567922_568810_YLR214W
chrXII_575910_576328_YLR219W
chrXII_583049_584329_YLR223C
chrXII_591043_591946_YLR227C
chrXII_671433_672814_YLR263W
chrXII_697226_697840_YLR277C
chrXII_699960_701806_YLR278C
chrXII_704926_705186_YLR282C
chrXII_713511_714919_YLR288C
chrXII_761609_762410_YLR313C
chrXII_773451_774240_YLR320W
chrXII_879573_880335_YLR381W
chrXII_880438_881218_YLR381W
chrXII_883196_883540_YLR382C
chrXII_884133_884573_YLR382C
chrXII_887731_888585_YLR383W
chrXII_918960_919213_YLR398C
chrXII_968062_968402_YLR422W
chrXII_968457_969927_YLR422W
chrXII_993296_995928_YLR430W
chrXII_997280_999239_YLR430W
chrXIV_231042_231865_YNL221C
chrXIV_296004_296299_YNL182C
chrXIV_305019_307040_YNL176C
chrXIV_313778_315458_YNL172W
chrXIV_320310_320838_YNL167C
chrXIV_320925_322297_YNL167C
chrXIV_322838_323604_YNL166C
chrXIV_326644_327483_YNL163C
chrXIV_344916_345596_YNL154C
chrXIV_361762_364499_YNL139C
chrXIV_365120_365972_YNL139C
chrXIV_369018_369819_YNL137C
chrXIV_390560_392459_YNL125C
chrXIV_410909_411317_YNL115C
chrXIV_411424_412520_YNL115C
chrXIV_423907_424138_YNL106C
chrXIV_425918_426301_YNL104C
chrXIV_426415_426719_YNL104C
chrXIV_438674_438837_YNL099C
chrXIV_470608_471256_YNL084C
chrXIV_486720_487762_YNL074C
chrXIV_487975_488214_YNL074C
chrXIV_589412_591258_YNL023C
chrXIV_67103_68327_YNL299W
chrXIV_751250_751862_YNR065C
chrXIV_752065_754188_YNR065C
chrXIV_752065_754188_YNR066C
chrXIV_754491_755042_YNR066C
chrXIV_760060_763227_YNR068C
chrXIV_760060_763227_YNR069C
chrXI_248012_248388_YKL102C
chrXI_248696_250313_YKL101W
chrXI_250440_252869_YKL101W
chrXI_527240_528494_YKR050W
chrXI_536774_537974_YKR054C
chrXI_540494_541052_YKR054C
chrXI_544257_545877_YKR054C
chrXI_545949_546184_YKR054C
chrXI_59188_60284_YKL203C
chrXI_601731_602467_YKR086W
chrXI_60377_60606_YKL203C
chrXI_60663_62351_YKL203C
chrXI_646132_649075_YKR102W
chrXVI_232924_233277_YPL167C
chrXVI_233370_234615_YPL167C
chrXVI_762666_763036_YPR117W
chrXVI_778339_778823_YPR121W
chrXVI_90741_91106_YPL242C
chrXVI_91725_92118_YPL242C
chrXVI_922777_922976_YPR193C
chrXV_1051064_1051904_YOR380W
chrXV_307256_307595_YOL011W
chrXV_416263_416557_YOR047C
chrXV_433732_434567_YOR058C
chrXV_500250_501571_YOR093C
chrX_11308_12253_YJL222W
chrX_164437_165639_YJL131C
chrX_176081_176509_YJL129C
chrX_177734_179537_YJL128C
chrX_179718_180171_YJL128C
chrX_212009_212701_YJL109C
chrX_241041_241538_YJL099W
chrX_249220_250018_YJL095W
chrX_252280_253314_YJL094C
chrX_254026_254537_YJL094C
chrX_254768_256907_YJL093C
chrX_261422_262572_YJL091C
chrX_262866_265102_YJL090C
chrX_275855_276293_YJL084C
chrX_276350_276792_YJL084C
chrX_284416_285018_YJL081C
chrX_299252_299729_YJL074C
chrX_300789_301398_YJL074C
chrX_302073_302638_YJL074C
chrX_307856_309738_YJL070C
chrX_310762_312239_YJL069C
chrX_330405_331076_YJL056C
chrX_349406_350267_YJL047C
chrX_350361_350905_YJL047C
chrX_386662_387322_YJL031C
chrX_442855_445535_YJR004C
chrX_489116_490311_YJR031C
chrX_495365_496605_YJR033C
chrX_510326_510628_YJR041C
chrX_516555_517303_YJR043C
chrX_527616_528030_YJR049C
chrX_581239_581827_YJR080C
chrX_594913_596325_YJR091C
chrX_598714_599568_YJR092W
chrX_662653_662924_YJR127C
chrX_679115_679848_YJR137C
chrX_686001_687277_YJR138W
