# Supplementary material for: Selective suppression of antisense transcription by Set2-mediated H3K36 methylation
Source: Nat Commun. 2016 Nov 28;7:13610. doi: 10.1038/ncomms13610 (PMC5133703; doi:10.1038/ncomms13610)
Supplement: Supplementary Data 5 — List of yeast strains and their genotypes used in the study. [file ncomms13610-s6.xlsx]

## Sheet: Strain list1
Supplementary Data 5: List of yeast strains and their genotypes used in the study.
Name	Genotype	Parental Strain
BY4741	MATa his3D1 leu2D0 met15D0 ura3D0	BY4741
YSV100	MATa his3D1 leu2D0 met15D0 ura3D0 set2D::URA3	BY4741
YBL574	MATa his3D200 leu2D1 ura3-52 trp1D63 lys2-128d (hht1-hhf1)D ::LEU2 (hht2-hhf2)D ::HIS3 Ty912 35-lacZ::his4 pDM18-HHT2-HHF2(TRP1)	S288C
YSV120	MATa his3D200 leu2D1 ura3-52 trp1D63 lys2-128d (hht1-hhf1)D ::LEU2 (hht2-hhf2)D ::HIS3 Ty912 35-lacZ::his4 pDM18-HHT2(K36A)-HHF2(TRP1)	S288C
YSV134	MATa his3D1 leu2D0 met15D0 ura3D0 set2D (flox)	BY4741
YSV135	MATa his3D1 leu2D0 met15D0 ura3D0 pRS416- (URA3)	BY4741
YSV136	MATa his3D1 leu2D0 met15D0 ura3D0 set2D (flox) pRS416- (URA3)	BY4741
YSV137	MATa his3D1 leu2D0 met15D0 ura3D0 pRS416-Set2-3xFlag (URA3)	BY4741
YSV138	MATa his3D1 leu2D0 met15D0 ura3D0 set2D (flox) pRS416-Set2-3xFlag (URA3)	BY4741
YSV139	MATa his3D1 leu2D0 met15D0 ura3D0 rrp6D::HIS	BY4741
YSV140	MATa his3D1 leu2D0 met15D0 ura3D0 rrp6D::HIS set2D::URA3	BY4741
YSV141	MATa his3D1 leu2D0 met15D0 ura3D0 xrn1D::HIS	BY4741
YSV142	MATa his3D1 leu2D0 met15D0 ura3D0 xrn1D::HIS set2D::URA3	BY4741
YSV143	MATa his3D1 leu2D0 met15D0 ura3D0 SUT569 promoter D::HIS	BY4741
YSV144	MATa his3D1 leu2D0 met15D0 ura3D0 set2D::URA3 SUT569 promoter D::HIS	BY4741
