# Supplementary material for: Selective suppression of antisense transcription by Set2-mediated H3K36 methylation
Source: Nat Commun. 2016 Nov 28;7:13610. doi: 10.1038/ncomms13610 (PMC5133703; doi:10.1038/ncomms13610)
Supplement: Supplementary Data 6 — Chromosome co-ordinates of the identified SRATs and their nomenclature. [file ncomms13610-s7.xlsx]

## Sheet: SRAT_nomenclature_chr_separated
Supplementary Data 6: Chromosome co-ordinates of the identified SRATs and their nomenclature.
Chromosome #	Chromosomal coordinate1	Chromosomal coordinate2	Name	Strand	ID
chrI	12047	12375	chrI_12047_12375_YAL064W-B	-	SRAT001
chrI	54242	54584	chrI_54242_54584_YAL048C	+	SRAT002
chrI	58746	59526	chrI_58746_59526_YAL043C	+	SRAT003
chrI	61608	61787	chrI_61608_61787_YAL042W	-	SRAT004
chrI	61839	62496	chrI_61839_62496_YAL042W	-	SRAT005
chrI	83733	84669	chrI_83733_84669_YAL032C	+	SRAT006
chrI	84977	87263	chrI_84977_87263_YAL031C	+	SRAT007
chrI	101478	102100	chrI_101478_102100_YAL024C	+	SRAT008
chrI	102903	103748	chrI_102903_103748_YAL024C	+	SRAT009
chrI	119639	121739	chrI_119639_121739_YAL017W	-	SRAT010
chrI	127167	127588	chrI_127167_127588_YAL015C	+	SRAT011
chrI	130577	131903	chrI_130577_131903_YAL012W	-	SRAT012
chrI	143570	146240	chrI_143570_146240_YAL002W	-	SRAT013
chrI	178067	179935	chrI_178067_179935_YAR023C	+	SRAT014
chrI	192417	193146	chrI_192417_193146_YAR042W	-	SRAT015
chrI	193887	194628	chrI_193887_194628_YAR042W	-	SRAT016
chrII	18807	19929	chrII_18807_19929_YBL104C	+	SRAT017
chrII	22452	23625	chrII_22452_23625_YBL103C	+	SRAT018
chrII	42495	42973	chrII_42495_42973_YBL097W	-	SRAT019
chrII	54489	54812	chrII_54489_54812_YBL088C	+	SRAT020
chrII	55159	58526	chrII_55159_58526_YBL088C	+	SRAT021
chrII	64949	66361	chrII_64949_66361_YBL085W	-	SRAT022
chrII	73235	74483	chrII_73235_74483_YBL080C	+	SRAT023
chrII	84572	85362	chrII_84572_85362_YBL075C	+	SRAT024
chrII	85430	85904	chrII_85430_85904_YBL075C	+	SRAT025
chrII	94240	94546	chrII_94240_94546_YBL067C	+	SRAT026
chrII	96398	97079	chrII_96398_97079_YBL066C	+	SRAT027
chrII	97491	99963	chrII_97491_99963_YBL066C	+	SRAT028
chrII	103313	104008	chrII_103313_104008_YBL063W	-	SRAT029
chrII	120640	123024	chrII_120640_123024_YBL051C	+	SRAT030
chrII	120640	123024	chrII_120640_123024_YBL052C	+	SRAT031
chrII	128375	129672	chrII_128375_129672_YBL047C	+	SRAT032
chrII	149569	150210	chrII_149569_150210_YBL037W	-	SRAT033
chrII	154025	155885	chrII_154025_155885_YBL034C	+	SRAT034
chrII	176468	177800	chrII_176468_177800_YBL023C	+	SRAT035
chrII	177927	178645	chrII_177927_178645_YBL022C	+	SRAT036
chrII	178722	178985	chrII_178722_178985_YBL022C	+	SRAT037
chrII	204401	205606	chrII_204401_205606_YBL011W	-	SRAT038
chrII	206307	206715	chrII_206307_206715_YBL010C	+	SRAT039
chrII	215239	215583	chrII_215239_215583_YBL007C	+	SRAT040
chrII	245248	245709	chrII_245248_245709_YBR004C	+	SRAT041
chrII	248830	250367	chrII_248830_250367_YBR007C	+	SRAT042
chrII	271031	271337	chrII_271031_271337_YBR017C	+	SRAT043
chrII	271388	272162	chrII_271388_272162_YBR017C	+	SRAT044
chrII	281657	281956	chrII_281657_281956_YBR021W	-	SRAT045
chrII	289868	290132	chrII_289868_290132_YBR024W	-	SRAT046
chrII	298647	299842	chrII_298647_299842_YBR030W	-	SRAT047
chrII	311616	312816	chrII_311616_312816_YBR038W	-	SRAT048
chrII	315752	316562	chrII_315752_316562_YBR039W	-	SRAT049
chrII	324068	325407	chrII_324068_325407_YBR044C	+	SRAT050
chrII	334280	334778	chrII_334280_334778_YBR049C	+	SRAT051
chrII	352280	352487	chrII_352280_352487_YBR057C	+	SRAT052
chrII	353624	354249	chrII_353624_354249_YBR058C	+	SRAT053
chrII	356797	359266	chrII_356797_359266_YBR059C	+	SRAT054
chrII	365136	365746	chrII_365136_365746_YBR061C	+	SRAT055
chrII	366786	367737	chrII_366786_367737_YBR063C	+	SRAT056
chrII	398603	400615	chrII_398603_400615_YBR080C	+	SRAT057
chrII	413321	413856	chrII_413321_413856_YBR084W	-	SRAT058
chrII	440109	442610	chrII_440109_442610_YBR097W	-	SRAT059
chrII	440109	442610	chrII_440109_442610_YBR098W	-	SRAT060
chrII	448845	449268	chrII_448845_449268_YBR103W	-	SRAT061
chrII	454646	455140	chrII_454646_455140_YBR108W	-	SRAT062
chrII	472399	474136	chrII_472399_474136_YBR115C	+	SRAT063
chrII	484795	485311	chrII_484795_485311_YBR123C	+	SRAT064
chrII	486028	486507	chrII_486028_486507_YBR123C	+	SRAT065
chrII	495636	496751	chrII_495636_496751_YBR130C	+	SRAT066
chrII	498826	499096	chrII_498826_499096_YBR131W	-	SRAT067
chrII	505444	506912	chrII_505444_506912_YBR136W	-	SRAT068
chrII	510505	510766	chrII_510505_510766_YBR136W	-	SRAT069
chrII	514394	515361	chrII_514394_515361_YBR138C	+	SRAT070
chrII	539352	541036	chrII_539352_541036_YBR148W	-	SRAT071
chrII	539352	541036	chrII_539352_541036_YBR149W	-	SRAT072
chrII	541368	544604	chrII_541368_544604_YBR150C	+	SRAT073
chrII	552024	553421	chrII_552024_553421_YBR156C	+	SRAT074
chrII	562057	562217	chrII_562057_562217_YBR161W	-	SRAT075
chrII	566302	567157	chrII_566302_567157_YBR163W	-	SRAT076
chrII	573327	573586	chrII_573327_573586_YBR168W	-	SRAT077
chrII	586640	587916	chrII_586640_587916_YBR179C	+	SRAT078
chrII	587982	588375	chrII_587982_588375_YBR179C	+	SRAT079
chrII	597717	598752	chrII_597717_598752_YBR184W	-	SRAT080
chrII	629900	631363	chrII_629900_631363_YBR203W	-	SRAT081
chrII	632260	633409	chrII_632260_633409_YBR204C	+	SRAT082
chrII	639940	640587	chrII_639940_640587_YBR208C	+	SRAT083
chrII	640642	642506	chrII_640642_642506_YBR208C	+	SRAT084
chrII	651250	652744	chrII_651250_652744_YBR214W	-	SRAT085
chrII	653079	655357	chrII_653079_655357_YBR215W	-	SRAT086
chrII	670511	671015	chrII_670511_671015_YBR224W	-	SRAT087
chrII	670511	671015	chrII_670511_671015_YBR225W	-	SRAT088
chrII	671069	672733	chrII_671069_672733_YBR225W	-	SRAT089
chrII	676341	679616	chrII_676341_679616_YBR229C	+	SRAT090
chrII	683919	684609	chrII_683919_684609_YBR233W	-	SRAT091
chrII	686776	688824	chrII_686776_688824_YBR235W	-	SRAT092
chrII	699016	700136	chrII_699016_700136_YBR239C	+	SRAT093
chrII	713044	713606	chrII_713044_713606_YBR247C	+	SRAT094
chrII	724567	725472	chrII_724567_725472_YBR255W	-	SRAT095
chrII	733384	733686	chrII_733384_733686_YBR260C	+	SRAT096
chrII	748123	749308	chrII_748123_749308_YBR273C	+	SRAT097
chrII	749654	749858	chrII_749654_749858_YBR274W	-	SRAT098
chrII	749910	750401	chrII_749910_750401_YBR274W	-	SRAT099
chrII	751471	757149	chrII_751471_757149_YBR275C	+	SRAT100
chrII	769032	769636	chrII_769032_769636_YBR283C	+	SRAT101
chrII	795590	796044	chrII_795590_796044_YBR295W	-	SRAT102
chrIII	20047	20281	chrIII_20047_20281_YCL061C	+	SRAT103
chrIII	20343	21608	chrIII_20343_21608_YCL061C	+	SRAT104
chrIII	21683	22844	chrIII_21683_22844_YCL059C	+	SRAT105
chrIII	21683	22844	chrIII_21683_22844_YCL061C	+	SRAT106
chrIII	35591	37497	chrIII_35591_37497_YCL051W	-	SRAT107
chrIII	45406	45681	chrIII_45406_45681_YCL045C	+	SRAT108
chrIII	45763	46593	chrIII_45763_46593_YCL045C	+	SRAT109
chrIII	55058	55840	chrIII_55058_55840_YCL038C	+	SRAT110
chrIII	56239	56597	chrIII_56239_56597_YCL038C	+	SRAT111
chrIII	78706	78949	chrIII_78706_78949_YCL024W	-	SRAT112
chrIII	79296	81570	chrIII_79296_81570_YCL024W	-	SRAT113
chrIII	94682	95325	chrIII_94682_95325_YCL016C	+	SRAT114
chrIII	99909	100140	chrIII_99909_100140_YCL014W	-	SRAT115
chrIII	139291	140272	chrIII_139291_140272_YCR014C	+	SRAT116
chrIII	140365	141897	chrIII_140365_141897_YCR014C	+	SRAT117
chrIII	140365	141897	chrIII_140365_141897_YCR015C	+	SRAT118
chrIII	171252	173198	chrIII_171252_173198_YCR028C	+	SRAT119
chrIII	171252	173198	chrIII_171252_173198_YCR028C-A	+	SRAT120
chrIII	173732	175446	chrIII_173732_175446_YCR030C	+	SRAT121
chrIII	197579	198553	chrIII_197579_198553_YCR038C	+	SRAT122
chrIII	229014	230922	chrIII_229014_230922_YCR065W	-	SRAT123
chrIII	233740	234373	chrIII_233740_234373_YCR067C	+	SRAT124
chrIII	234432	235068	chrIII_234432_235068_YCR067C	+	SRAT125
chrIII	240859	241258	chrIII_240859_241258_YCR072C	+	SRAT126
chrIII	244919	246786	chrIII_244919_246786_YCR073C	+	SRAT127
chrIII	258193	258415	chrIII_258193_258415_YCR081W	-	SRAT128
chrIII	264467	266105	chrIII_264467_266105_YCR088W	-	SRAT129
chrIII	287050	288007	chrIII_287050_288007_YCR094W	-	SRAT130
chrIV	28112	28349	chrIV_28112_28349_YDL239C	+	SRAT131
chrIV	35496	36755	chrIV_35496_36755_YDL234C	+	SRAT132
chrIV	68964	72525	chrIV_68964_72525_YDL215C	+	SRAT133
chrIV	68964	72525	chrIV_68964_72525_YDL216C	+	SRAT134
chrIV	88807	89855	chrIV_88807_89855_YDL207W	-	SRAT135
chrIV	91195	92154	chrIV_91195_92154_YDL206W	-	SRAT136
chrIV	94697	95629	chrIV_94697_95629_YDL204W	-	SRAT137
chrIV	96106	96534	chrIV_96106_96534_YDL203C	+	SRAT138
chrIV	96604	97106	chrIV_96604_97106_YDL203C	+	SRAT139
chrIV	101417	102325	chrIV_101417_102325_YDL199C	+	SRAT140
chrIV	102379	104844	chrIV_102379_104844_YDL198C	+	SRAT141
chrIV	102379	104844	chrIV_102379_104844_YDL199C	+	SRAT142
chrIV	123927	125572	chrIV_123927_125572_YDL188C	+	SRAT143
chrIV	140039	140756	chrIV_140039_140756_YDL178W	-	SRAT144
chrIV	141771	143859	chrIV_141771_143859_YDL176W	-	SRAT145
chrIV	144531	145584	chrIV_144531_145584_YDL175C	+	SRAT146
chrIV	149321	150868	chrIV_149321_150868_YDL171C	+	SRAT147
chrIV	151328	153139	chrIV_151328_153139_YDL171C	+	SRAT148
chrIV	173232	173413	chrIV_173232_173413_YDL159W	-	SRAT149
chrIV	185643	187073	chrIV_185643_187073_YDL149W	-	SRAT150
chrIV	193699	194125	chrIV_193699_194125_YDL146W	-	SRAT151
chrIV	211470	212198	chrIV_211470_212198_YDL139C	+	SRAT152
chrIV	219320	221553	chrIV_219320_221553_YDL134C	+	SRAT153
chrIV	248307	251238	chrIV_248307_251238_YDL117W	-	SRAT154
chrIV	261374	262607	chrIV_261374_262607_YDL112W	-	SRAT155
chrIV	275219	275900	chrIV_275219_275900_YDL103C	+	SRAT156
chrIV	276707	278061	chrIV_276707_278061_YDL102W	-	SRAT157
chrIV	290081	290791	chrIV_290081_290791_YDL093W	-	SRAT158
chrIV	296504	297969	chrIV_296504_297969_YDL089W	-	SRAT159
chrIV	318590	321236	chrIV_318590_321236_YDL076C	+	SRAT160
chrIV	318590	321236	chrIV_318590_321236_YDL077C	+	SRAT161
chrIV	326713	327229	chrIV_326713_327229_YDL073W	-	SRAT162
chrIV	338734	339055	chrIV_338734_339055_YDL063C	+	SRAT163
chrIV	343361	344025	chrIV_343361_344025_YDL060W	-	SRAT164
chrIV	345286	346459	chrIV_345286_346459_YDL058W	-	SRAT165
chrIV	346556	347069	chrIV_346556_347069_YDL058W	-	SRAT166
chrIV	373877	374760	chrIV_373877_374760_YDL044C	+	SRAT167
chrIV	389021	390449	chrIV_389021_390449_YDL035C	+	SRAT168
chrIV	390529	391173	chrIV_390529_391173_YDL035C	+	SRAT169
chrIV	391617	391782	chrIV_391617_391782_YDL035C	+	SRAT170
chrIV	397635	397915	chrIV_397635_397915_YDL030W	-	SRAT171
chrIV	397986	399022	chrIV_397986_399022_YDL030W	-	SRAT172
chrIV	412513	412970	chrIV_412513_412970_YDL022W	-	SRAT173
chrIV	426187	426490	chrIV_426187_426490_YDL015C	+	SRAT174
chrIV	426551	427016	chrIV_426551_427016_YDL015C	+	SRAT175
chrIV	445591	446199	chrIV_445591_446199_YDL003W	-	SRAT176
chrIV	450090	450373	chrIV_450090_450373_YDR001C	+	SRAT177
chrIV	457666	458273	chrIV_457666_458273_YDR005C	+	SRAT178
chrIV	474015	475407	chrIV_474015_475407_YDR014W	-	SRAT179
chrIV	478948	479626	chrIV_478948_479626_YDR017C	+	SRAT180
chrIV	494739	495514	chrIV_494739_495514_YDR027C	+	SRAT181
chrIV	497719	498155	chrIV_497719_498155_YDR028C	+	SRAT182
chrIV	501830	503245	chrIV_501830_503245_YDR030C	+	SRAT183
chrIV	522386	522893	chrIV_522386_522893_YDR035W	-	SRAT184
chrIV	523800	524008	chrIV_523800_524008_YDR036C	+	SRAT185
chrIV	524368	524858	chrIV_524368_524858_YDR036C	+	SRAT186
chrIV	562925	564814	chrIV_562925_564814_YDR055W	-	SRAT187
chrIV	565699	567479	chrIV_565699_567479_YDR057W	-	SRAT188
chrIV	567846	568780	chrIV_567846_568780_YDR058C	+	SRAT189
chrIV	574004	576223	chrIV_574004_576223_YDR061W	-	SRAT190
chrIV	577672	578192	chrIV_577672_578192_YDR062W	-	SRAT191
chrIV	585017	587486	chrIV_585017_587486_YDR069C	+	SRAT192
chrIV	603884	604352	chrIV_603884_604352_YDR080W	-	SRAT193
chrIV	606006	606316	chrIV_606006_606316_YDR080W	-	SRAT194
chrIV	606379	606886	chrIV_606379_606886_YDR080W	-	SRAT195
chrIV	607075	607803	chrIV_607075_607803_YDR081C	+	SRAT196
chrIV	607872	608285	chrIV_607872_608285_YDR081C	+	SRAT197
chrIV	608337	608904	chrIV_608337_608904_YDR081C	+	SRAT198
chrIV	608965	609726	chrIV_608965_609726_YDR081C	+	SRAT199
chrIV	611469	611782	chrIV_611469_611782_YDR082W	-	SRAT200
chrIV	642104	644833	chrIV_642104_644833_YDR097C	+	SRAT201
chrIV	642104	644833	chrIV_642104_644833_YDR098C	+	SRAT202
chrIV	678208	679008	chrIV_678208_679008_YDR111C	+	SRAT203
chrIV	695129	696345	chrIV_695129_696345_YDR122W	-	SRAT204
chrIV	698464	700314	chrIV_698464_700314_YDR123C	+	SRAT205
chrIV	718081	718275	chrIV_718081_718275_YDR131C	+	SRAT206
chrIV	732317	733336	chrIV_732317_733336_YDR138W	-	SRAT207
chrIV	744294	745781	chrIV_744294_745781_YDR144C	+	SRAT208
chrIV	748603	749650	chrIV_748603_749650_YDR146C	+	SRAT209
chrIV	761343	763600	chrIV_761343_763600_YDR150W	-	SRAT210
chrIV	773440	774225	chrIV_773440_774225_YDR159W	-	SRAT211
chrIV	776263	778682	chrIV_776263_778682_YDR160W	-	SRAT212
chrIV	782248	782717	chrIV_782248_782717_YDR164C	+	SRAT213
chrIV	787552	788365	chrIV_787552_788365_YDR166C	+	SRAT214
chrIV	815828	816596	chrIV_815828_816596_YDR176W	-	SRAT215
chrIV	823669	824061	chrIV_823669_824061_YDR180W	-	SRAT216
chrIV	825954	826912	chrIV_825954_826912_YDR181C	+	SRAT217
chrIV	832827	834466	chrIV_832827_834466_YDR186C	+	SRAT218
chrIV	844047	844553	chrIV_844047_844553_YDR192C	+	SRAT219
chrIV	861023	861454	chrIV_861023_861454_YDR205W	-	SRAT220
chrIV	865269	866468	chrIV_865269_866468_YDR207C	+	SRAT221
chrIV	886298	886869	chrIV_886298_886869_YDR211W	-	SRAT222
chrIV	900776	902312	chrIV_900776_902312_YDR217C	+	SRAT223
chrIV	920604	921500	chrIV_920604_921500_YDR227W	-	SRAT224
chrIV	922719	923456	chrIV_922719_923456_YDR228C	+	SRAT225
chrIV	933005	933570	chrIV_933005_933570_YDR234W	-	SRAT226
chrIV	933654	934268	chrIV_933654_934268_YDR235W	-	SRAT227
chrIV	934424	934868	chrIV_934424_934868_YDR235W	-	SRAT228
chrIV	938555	938986	chrIV_938555_938986_YDR238C	+	SRAT229
chrIV	941110	941788	chrIV_941110_941788_YDR239C	+	SRAT230
chrIV	942103	942287	chrIV_942103_942287_YDR239C	+	SRAT231
chrIV	950433	950846	chrIV_950433_950846_YDR244W	-	SRAT232
chrIV	950915	951505	chrIV_950915_951505_YDR244W	-	SRAT233
chrIV	951776	952371	chrIV_951776_952371_YDR244W	-	SRAT234
chrIV	960675	961122	chrIV_960675_961122_YDR251W	-	SRAT235
chrIV	961211	961412	chrIV_961211_961412_YDR251W	-	SRAT236
chrIV	961486	963178	chrIV_961486_963178_YDR251W	-	SRAT237
chrIV	1000310	1002678	chrIV_1000310_1002678_YDR266C	+	SRAT238
chrIV	1006501	1007181	chrIV_1006501_1007181_YDR270W	-	SRAT239
chrIV	1007255	1008394	chrIV_1007255_1008394_YDR270W	-	SRAT240
chrIV	1008765	1009764	chrIV_1008765_1009764_YDR272W	-	SRAT241
chrIV	1035655	1036154	chrIV_1035655_1036154_YDR287W	-	SRAT242
chrIV	1045432	1045849	chrIV_1045432_1045849_YDR293C	+	SRAT243
chrIV	1053077	1053375	chrIV_1053077_1053375_YDR295C	+	SRAT244
chrIV	1066869	1067471	chrIV_1066869_1067471_YDR301W	-	SRAT245
chrIV	1078281	1078679	chrIV_1078281_1078679_YDR308C	+	SRAT246
chrIV	1087243	1088511	chrIV_1087243_1088511_YDR312W	-	SRAT247
chrIV	1090425	1091196	chrIV_1090425_1091196_YDR314C	+	SRAT248
chrIV	1105710	1106840	chrIV_1105710_1106840_YDR319C	+	SRAT249
chrIV	1105710	1106840	chrIV_1105710_1106840_YDR320C	+	SRAT250
chrIV	1114362	1116136	chrIV_1114362_1116136_YDR324C	+	SRAT251
chrIV	1118464	1120222	chrIV_1118464_1120222_YDR325W	-	SRAT252
chrIV	1120635	1120926	chrIV_1120635_1120926_YDR326C	+	SRAT253
chrIV	1123028	1123482	chrIV_1123028_1123482_YDR326C	+	SRAT254
chrIV	1126349	1127177	chrIV_1126349_1127177_YDR329C	+	SRAT255
chrIV	1129592	1130130	chrIV_1129592_1130130_YDR331W	-	SRAT256
chrIV	1130186	1130709	chrIV_1130186_1130709_YDR331W	-	SRAT257
chrIV	1131855	1132591	chrIV_1131855_1132591_YDR332W	-	SRAT258
chrIV	1139338	1140519	chrIV_1139338_1140519_YDR334W	-	SRAT259
chrIV	1148611	1148824	chrIV_1148611_1148824_YDR338C	+	SRAT260
chrIV	1171145	1171953	chrIV_1171145_1171953_YDR348C	+	SRAT261
chrIV	1192741	1194597	chrIV_1192741_1194597_YDR359C	+	SRAT262
chrIV	1199608	1199962	chrIV_1199608_1199962_YDR363W	-	SRAT263
chrIV	1213518	1213794	chrIV_1213518_1213794_YDR367W	-	SRAT264
chrIV	1215119	1216013	chrIV_1215119_1216013_YDR369C	+	SRAT265
chrIV	1230193	1230572	chrIV_1230193_1230572_YDR379W	-	SRAT266
chrIV	1246217	1246931	chrIV_1246217_1246931_YDR386W	-	SRAT267
chrIV	1247022	1247312	chrIV_1247022_1247312_YDR386W	-	SRAT268
chrIV	1248154	1249156	chrIV_1248154_1249156_YDR387C	+	SRAT269
chrIV	1259162	1259497	chrIV_1259162_1259497_YDR392W	-	SRAT270
chrIV	1268607	1269536	chrIV_1268607_1269536_YDR398W	-	SRAT271
chrIV	1290845	1292370	chrIV_1290845_1292370_YDR409W	-	SRAT272
chrIV	1295905	1296802	chrIV_1295905_1296802_YDR414C	+	SRAT273
chrIV	1298206	1301439	chrIV_1298206_1301439_YDR416W	-	SRAT274
chrIV	1303004	1305054	chrIV_1303004_1305054_YDR419W	-	SRAT275
chrIV	1311558	1313872	chrIV_1311558_1313872_YDR421W	-	SRAT276
chrIV	1318125	1319095	chrIV_1318125_1319095_YDR423C	+	SRAT277
chrIV	1334506	1336115	chrIV_1334506_1336115_YDR436W	-	SRAT278
chrIV	1343046	1344015	chrIV_1343046_1344015_YDR440W	-	SRAT279
chrIV	1350790	1352181	chrIV_1350790_1352181_YDR444W	-	SRAT280
chrIV	1357646	1358668	chrIV_1357646_1358668_YDR449C	+	SRAT281
chrIV	1362275	1364730	chrIV_1362275_1364730_YDR452W	-	SRAT282
chrIV	1368561	1369418	chrIV_1368561_1369418_YDR456W	-	SRAT283
chrIV	1404804	1405351	chrIV_1404804_1405351_YDR473C	+	SRAT284
chrIV	1413122	1413720	chrIV_1413122_1413720_YDR477W	-	SRAT285
chrIV	1413829	1414681	chrIV_1413829_1414681_YDR477W	-	SRAT286
chrIV	1417148	1418231	chrIV_1417148_1418231_YDR480W	-	SRAT287
chrIV	1419157	1420138	chrIV_1419157_1420138_YDR481C	+	SRAT288
chrIV	1423468	1424387	chrIV_1423468_1424387_YDR484W	-	SRAT289
chrIV	1425626	1425878	chrIV_1425626_1425878_YDR485C	+	SRAT290
chrIV	1437003	1437476	chrIV_1437003_1437476_YDR494W	-	SRAT291
chrIV	1438088	1440382	chrIV_1438088_1440382_YDR495C	+	SRAT292
chrIV	1443776	1444157	chrIV_1443776_1444157_YDR497C	+	SRAT293
chrIV	1451055	1452816	chrIV_1451055_1452816_YDR501W	-	SRAT294
chrIV	1454378	1454506	chrIV_1454378_1454506_YDR502C	+	SRAT295
chrIV	1475097	1476755	chrIV_1475097_1476755_YDR516C	+	SRAT296
chrIV	1478348	1479873	chrIV_1478348_1479873_YDR518W	-	SRAT297
chrIV	1487610	1489276	chrIV_1487610_1489276_YDR524C	+	SRAT298
chrIV	1495289	1495761	chrIV_1495289_1495761_YDR528W	-	SRAT299
chrV	30420	32528	chrV_30420_32528_YEL063C	+	SRAT300
chrV	30420	32528	chrV_30420_32528_YEL064C	+	SRAT301
chrV	34974	36124	chrV_34974_36124_YEL062W	-	SRAT302
chrV	43988	44940	chrV_43988_44940_YEL058W	-	SRAT303
chrV	53735	54918	chrV_53735_54918_YEL053C	+	SRAT304
chrV	55024	56298	chrV_55024_56298_YEL053C	+	SRAT305
chrV	56337	56701	chrV_56337_56701_YEL052W	-	SRAT306
chrV	83101	83681	chrV_83101_83681_YEL036C	+	SRAT307
chrV	108967	110608	chrV_108967_110608_YEL023C	+	SRAT308
chrV	124830	126606	chrV_124830_126606_YEL016C	+	SRAT309
chrV	145207	145353	chrV_145207_145353_YEL006W	-	SRAT310
chrV	167865	168804	chrV_167865_168804_YER008C	+	SRAT311
chrV	184700	186306	chrV_184700_186306_YER015W	-	SRAT312
chrV	208803	209178	chrV_208803_209178_YER027C	+	SRAT313
chrV	218743	221119	chrV_218743_221119_YER033C	+	SRAT314
chrV	233467	234023	chrV_233467_234023_YER041W	-	SRAT315
chrV	242644	243553	chrV_242644_243553_YER046W	-	SRAT316
chrV	244865	245049	chrV_244865_245049_YER047C	+	SRAT317
chrV	246937	247740	chrV_246937_247740_YER048C	+	SRAT318
chrV	254419	256072	chrV_254419_256072_YER051W	-	SRAT319
chrV	278960	279151	chrV_278960_279151_YER061C	+	SRAT320
chrV	279224	279762	chrV_279224_279762_YER061C	+	SRAT321
chrV	295732	296118	chrV_295732_296118_YER069W	-	SRAT322
chrV	301044	301337	chrV_301044_301337_YER070W	-	SRAT323
chrV	305294	305659	chrV_305294_305659_YER073W	-	SRAT324
chrV	309994	312009	chrV_309994_312009_YER075C	+	SRAT325
chrV	312967	313390	chrV_312967_313390_YER076C	+	SRAT326
chrV	316794	318464	chrV_316794_318464_YER078C	+	SRAT327
chrV	338710	339548	chrV_338710_339548_YER090W	-	SRAT328
chrV	361208	362356	chrV_361208_362356_YER101C	+	SRAT329
chrV	366283	366736	chrV_366283_366736_YER103W	-	SRAT330
chrV	375051	377964	chrV_375051_377964_YER109C	+	SRAT331
chrV	382548	383213	chrV_382548_383213_YER111C	+	SRAT332
chrV	391704	394239	chrV_391704_394239_YER114C	+	SRAT333
chrV	407133	408966	chrV_407133_408966_YER124C	+	SRAT334
chrV	417860	418581	chrV_417860_418581_YER129W	-	SRAT335
chrV	421258	422676	chrV_421258_422676_YER130C	+	SRAT336
chrV	427793	430135	chrV_427793_430135_YER132C	+	SRAT337
chrV	456664	456832	chrV_456664_456832_YER143W	-	SRAT338
chrV	456914	457464	chrV_456914_457464_YER143W	-	SRAT339
chrV	457963	460056	chrV_457963_460056_YER144C	+	SRAT340
chrV	484735	485637	chrV_484735_485637_YER157W	-	SRAT341
chrV	486839	487066	chrV_486839_487066_YER157W	-	SRAT342
chrV	490240	491393	chrV_490240_491393_YER158C	+	SRAT343
chrV	500664	502930	chrV_500664_502930_YER162C	+	SRAT344
chrV	507197	510144	chrV_507197_510144_YER164W	-	SRAT345
chrV	526852	527889	chrV_526852_527889_YER171W	-	SRAT346
chrV	532237	535488	chrV_532237_535488_YER172C	+	SRAT347
chrV	535576	536210	chrV_535576_536210_YER172C	+	SRAT348
chrVI	14632	16555	chrVI_14632_16555_YFL056C	+	SRAT349
chrVI	36795	38503	chrVI_36795_38503_YFL049W	-	SRAT350
chrVI	46474	47328	chrVI_46474_47328_YFL042C	+	SRAT351
chrVI	63099	63581	chrVI_63099_63581_YFL034C-B	+	SRAT352
chrVI	65901	66776	chrVI_65901_66776_YFL034W	-	SRAT353
chrVI	69235	74833	chrVI_69235_74833_YFL033C	+	SRAT354
chrVI	82863	83446	chrVI_82863_83446_YFL026W	-	SRAT355
chrVI	93581	93962	chrVI_93581_93962_YFL022C	+	SRAT356
chrVI	96615	97399	chrVI_96615_97399_YFL021W	-	SRAT357
chrVI	122504	123013	chrVI_122504_123013_YFL008W	-	SRAT358
chrVI	187781	188869	chrVI_187781_188869_YFR019W	-	SRAT359
chrVI	192213	193376	chrVI_192213_193376_YFR020W	-	SRAT360
chrVI	210782	214779	chrVI_210782_214779_YFR029W	-	SRAT361
chrVI	210782	214779	chrVI_210782_214779_YFR030W	-	SRAT362
chrVI	216663	218848	chrVI_216663_218848_YFR031C	+	SRAT363
chrVI	229317	230183	chrVI_229317_230183_YFR038W	-	SRAT364
chrVI	231090	231615	chrVI_231090_231615_YFR038W	-	SRAT365
chrVI	237561	238222	chrVI_237561_238222_YFR041C	+	SRAT366
chrVI	264428	264911	chrVI_264428_264911_YFR055W	-	SRAT367
chrVII	43177	44305	chrVII_43177_44305_YGL243W	-	SRAT368
chrVII	55060	55279	chrVII_55060_55279_YGL236C	+	SRAT369
chrVII	58468	58824	chrVII_58468_58824_YGL234W	-	SRAT370
chrVII	68770	69347	chrVII_68770_69347_YGL228W	-	SRAT371
chrVII	86305	87184	chrVII_86305_87184_YGL216W	-	SRAT372
chrVII	88520	89431	chrVII_88520_89431_YGL215W	-	SRAT373
chrVII	90495	91414	chrVII_90495_91414_YGL213C	+	SRAT374
chrVII	92585	93524	chrVII_92585_93524_YGL211W	-	SRAT375
chrVII	139961	141384	chrVII_139961_141384_YGL194C	+	SRAT376
chrVII	158969	162911	chrVII_158969_162911_YGL180W	-	SRAT377
chrVII	169211	170543	chrVII_169211_170543_YGL178W	-	SRAT378
chrVII	187796	188212	chrVII_187796_188212_YGL167C	+	SRAT379
chrVII	188523	189176	chrVII_188523_189176_YGL167C	+	SRAT380
chrVII	192884	194628	chrVII_192884_194628_YGL163C	+	SRAT381
chrVII	192884	194628	chrVII_192884_194628_YGL164C	+	SRAT382
chrVII	202990	203795	chrVII_202990_203795_YGL159W	-	SRAT383
chrVII	216197	216692	chrVII_216197_216692_YGL153W	-	SRAT384
chrVII	220356	220663	chrVII_220356_220663_YGL151W	-	SRAT385
chrVII	222048	222243	chrVII_222048_222243_YGL150C	+	SRAT386
chrVII	230162	230326	chrVII_230162_230326_YGL145W	-	SRAT387
chrVII	230412	231716	chrVII_230412_231716_YGL145W	-	SRAT388
chrVII	233065	234609	chrVII_233065_234609_YGL144C	+	SRAT389
chrVII	240106	240801	chrVII_240106_240801_YGL141W	-	SRAT390
chrVII	245551	246813	chrVII_245551_246813_YGL139W	-	SRAT391
chrVII	264032	266112	chrVII_264032_266112_YGL131C	+	SRAT392
chrVII	266029	267077	chrVII_266029_267077_YGL130W	-	SRAT393
chrVII	267134	267416	chrVII_267134_267416_YGL130W	-	SRAT394
chrVII	268723	269146	chrVII_268723_269146_YGL129C	+	SRAT395
chrVII	274756	277252	chrVII_274756_277252_YGL124C	+	SRAT396
chrVII	291150	291658	chrVII_291150_291658_YGL116W	-	SRAT397
chrVII	295645	297652	chrVII_295645_297652_YGL113W	-	SRAT398
chrVII	299199	299851	chrVII_299199_299851_YGL112C	+	SRAT399
chrVII	304438	304803	chrVII_304438_304803_YGL107C	+	SRAT400
chrVII	308894	310207	chrVII_308894_310207_YGL104C	+	SRAT401
chrVII	316014	316457	chrVII_316014_316457_YGL099W	-	SRAT402
chrVII	342144	343222	chrVII_342144_343222_YGL091C	+	SRAT403
chrVII	343109	344791	chrVII_343109_344791_YGL090W	-	SRAT404
chrVII	350722	352271	chrVII_350722_352271_YGL084C	+	SRAT405
chrVII	358735	359961	chrVII_358735_359961_YGL079W	-	SRAT406
chrVII	358735	359961	chrVII_358735_359961_YGL080W	-	SRAT407
chrVII	377447	378038	chrVII_377447_378038_YGL066W	-	SRAT408
chrVII	379991	380598	chrVII_379991_380598_YGL065C	+	SRAT409
chrVII	380662	381139	chrVII_380662_381139_YGL065C	+	SRAT410
chrVII	388990	389662	chrVII_388990_389662_YGL061C	+	SRAT411
chrVII	395089	396039	chrVII_395089_396039_YGL057C	+	SRAT412
chrVII	414337	415889	chrVII_414337_415889_YGL045W	-	SRAT413
chrVII	416201	417203	chrVII_416201_417203_YGL044C	+	SRAT414
chrVII	454788	455786	chrVII_454788_455786_YGL021W	-	SRAT415
chrVII	469065	470325	chrVII_469065_470325_YGL013C	+	SRAT416
chrVII	470395	471110	chrVII_470395_471110_YGL013C	+	SRAT417
chrVII	472790	473958	chrVII_472790_473958_YGL012W	-	SRAT418
chrVII	485883	487547	chrVII_485883_487547_YGL006W	-	SRAT419
chrVII	515024	516219	chrVII_515024_516219_YGR013W	-	SRAT420
chrVII	587097	588053	chrVII_587097_588053_YGR047C	+	SRAT421
chrVII	604785	606126	chrVII_604785_606126_YGR057C	+	SRAT422
chrVII	606060	607058	chrVII_606060_607058_YGR058W	-	SRAT423
chrVII	618218	618356	chrVII_618218_618356_YGR065C	+	SRAT424
chrVII	627788	627954	chrVII_627788_627954_YGR070W	-	SRAT425
chrVII	628058	628866	chrVII_628058_628866_YGR070W	-	SRAT426
chrVII	634866	635372	chrVII_634866_635372_YGR072W	-	SRAT427
chrVII	655535	655984	chrVII_655535_655984_YGR088W	-	SRAT428
chrVII	657961	658984	chrVII_657961_658984_YGR089W	-	SRAT429
chrVII	670975	671821	chrVII_670975_671821_YGR093W	-	SRAT430
chrVII	679863	681986	chrVII_679863_681986_YGR097W	-	SRAT431
chrVII	682472	683029	chrVII_682472_683029_YGR098C	+	SRAT432
chrVII	684305	685894	chrVII_684305_685894_YGR098C	+	SRAT433
chrVII	691020	691406	chrVII_691020_691406_YGR100W	-	SRAT434
chrVII	691539	693574	chrVII_691539_693574_YGR100W	-	SRAT435
chrVII	697826	698396	chrVII_697826_698396_YGR104C	+	SRAT436
chrVII	705400	706685	chrVII_705400_706685_YGR109C	+	SRAT437
chrVII	741496	745060	chrVII_741496_745060_YGR125W	-	SRAT438
chrVII	746872	747387	chrVII_746872_747387_YGR127W	-	SRAT439
chrVII	758944	760436	chrVII_758944_760436_YGR134W	-	SRAT440
chrVII	760800	761081	chrVII_760800_761081_YGR134W	-	SRAT441
chrVII	791434	791711	chrVII_791434_791711_YGR150C	+	SRAT442
chrVII	830597	832150	chrVII_830597_832150_YGR166W	-	SRAT443
chrVII	833541	834708	chrVII_833541_834708_YGR168C	+	SRAT444
chrVII	836875	840422	chrVII_836875_840422_YGR170W	-	SRAT445
chrVII	871681	872310	chrVII_871681_872310_YGR188C	+	SRAT446
chrVII	915860	916106	chrVII_915860_916106_YGR211W	-	SRAT447
chrVII	917105	918512	chrVII_917105_918512_YGR212W	-	SRAT448
chrVII	923236	923973	chrVII_923236_923973_YGR216C	+	SRAT449
chrVII	924584	924913	chrVII_924584_924913_YGR217W	-	SRAT450
chrVII	925821	927797	chrVII_925821_927797_YGR217W	-	SRAT451
chrVII	927897	929360	chrVII_927897_929360_YGR217W	-	SRAT452
chrVII	941038	942257	chrVII_941038_942257_YGR223C	+	SRAT453
chrVII	947685	948855	chrVII_947685_948855_YGR227W	-	SRAT454
chrVII	963400	964724	chrVII_963400_964724_YGR237C	+	SRAT455
chrVII	966144	967495	chrVII_966144_967495_YGR238C	+	SRAT456
chrVII	982447	982768	chrVII_982447_982768_YGR246C	+	SRAT457
chrVII	1002633	1003668	chrVII_1002633_1003668_YGR255C	+	SRAT458
chrVII	1007709	1008305	chrVII_1007709_1008305_YGR258C	+	SRAT459
chrVII	1012921	1013297	chrVII_1012921_1013297_YGR260W	-	SRAT460
chrVII	1030629	1031417	chrVII_1030629_1031417_YGR270W	-	SRAT461
chrVII	1032617	1036316	chrVII_1032617_1036316_YGR271W	-	SRAT462
chrVII	1046951	1047573	chrVII_1046951_1047573_YGR278W	-	SRAT463
chrVIII	21790	22207	chrVIII_21790_22207_YHL039W	-	SRAT464
chrVIII	28762	29072	chrVIII_28762_29072_YHL035C	+	SRAT465
chrVIII	36446	37332	chrVIII_36446_37332_YHL032C	+	SRAT466
chrVIII	37393	38061	chrVIII_37393_38061_YHL032C	+	SRAT467
chrVIII	58790	62521	chrVIII_58790_62521_YHL023C	+	SRAT468
chrVIII	64544	65221	chrVIII_64544_65221_YHL021C	+	SRAT469
chrVIII	68606	69016	chrVIII_68606_69016_YHL019C	+	SRAT470
chrVIII	72152	74075	chrVIII_72152_74075_YHL016C	+	SRAT471
chrVIII	74133	74699	chrVIII_74133_74699_YHL016C	+	SRAT472
chrVIII	82118	82360	chrVIII_82118_82360_YHL010C	+	SRAT473
chrVIII	97426	97732	chrVIII_97426_97732_YHL007C	+	SRAT474
chrVIII	106742	107487	chrVIII_106742_107487_YHR001W	-	SRAT475
chrVIII	110408	112667	chrVIII_110408_112667_YHR003C	+	SRAT476
chrVIII	110408	112667	chrVIII_110408_112667_YHR004C	+	SRAT477
chrVIII	137981	138447	chrVIII_137981_138447_YHR016C	+	SRAT478
chrVIII	160098	160367	chrVIII_160098_160367_YHR025W	-	SRAT479
chrVIII	171402	171622	chrVIII_171402_171622_YHR031C	+	SRAT480
chrVIII	180816	181637	chrVIII_180816_181637_YHR036W	-	SRAT481
chrVIII	182270	182477	chrVIII_182270_182477_YHR037W	-	SRAT482
chrVIII	199319	203533	chrVIII_199319_203533_YHR047C	+	SRAT483
chrVIII	207530	209233	chrVIII_207530_209233_YHR050W	-	SRAT484
chrVIII	257046	257950	chrVIII_257046_257950_YHR078W	-	SRAT485
chrVIII	259467	261835	chrVIII_259467_261835_YHR079C	+	SRAT486
chrVIII	263378	264568	chrVIII_263378_264568_YHR080C	+	SRAT487
chrVIII	265312	267490	chrVIII_265312_267490_YHR080C	+	SRAT488
chrVIII	268741	269696	chrVIII_268741_269696_YHR082C	+	SRAT489
chrVIII	273577	274835	chrVIII_273577_274835_YHR084W	-	SRAT490
chrVIII	284010	284436	chrVIII_284010_284436_YHR090C	+	SRAT491
chrVIII	317352	319839	chrVIII_317352_319839_YHR102W	-	SRAT492
chrVIII	324731	326018	chrVIII_324731_326018_YHR105W	-	SRAT493
chrVIII	324731	326018	chrVIII_324731_326018_YHR106W	-	SRAT494
chrVIII	340912	341473	chrVIII_340912_341473_YHR115C	+	SRAT495
chrVIII	347485	349645	chrVIII_347485_349645_YHR119W	-	SRAT496
chrVIII	365317	367075	chrVIII_365317_367075_YHR131C	+	SRAT497
chrVIII	367525	367745	chrVIII_367525_367745_YHR131C	+	SRAT498
chrVIII	367992	368829	chrVIII_367992_368829_YHR132C	+	SRAT499
chrVIII	395333	395859	chrVIII_395333_395859_YHR149C	+	SRAT500
chrVIII	396914	397506	chrVIII_396914_397506_YHR150W	-	SRAT501
chrVIII	402734	404159	chrVIII_402734_404159_YHR154W	-	SRAT502
chrVIII	406183	408856	chrVIII_406183_408856_YHR155W	-	SRAT503
chrVIII	415180	415777	chrVIII_415180_415777_YHR158C	+	SRAT504
chrVIII	425364	427406	chrVIII_425364_427406_YHR164C	+	SRAT505
chrVIII	427496	428152	chrVIII_427496_428152_YHR164C	+	SRAT506
chrVIII	432815	433655	chrVIII_432815_433655_YHR165C	+	SRAT507
chrVIII	440840	441894	chrVIII_440840_441894_YHR168W	-	SRAT508
chrVIII	444987	445402	chrVIII_444987_445402_YHR170W	-	SRAT509
chrVIII	468499	469629	chrVIII_468499_469629_YHR182W	-	SRAT510
chrVIII	479968	480479	chrVIII_479968_480479_YHR186C	+	SRAT511
chrVIII	482343	482965	chrVIII_482343_482965_YHR188C	+	SRAT512
chrVIII	483058	483904	chrVIII_483058_483904_YHR188C	+	SRAT513
chrVIII	490135	491623	chrVIII_490135_491623_YHR194W	-	SRAT514
chrVIII	490135	491623	chrVIII_490135_491623_YHR195W	-	SRAT515
chrVIII	493231	493560	chrVIII_493231_493560_YHR196W	-	SRAT516
chrVIII	493667	495434	chrVIII_493667_495434_YHR197W	-	SRAT517
chrVIII	507439	508693	chrVIII_507439_508693_YHR204W	-	SRAT518
chrVIII	514992	515986	chrVIII_514992_515986_YHR207C	+	SRAT519
chrVIII	521737	528197	chrVIII_521737_528197_YHR211W	-	SRAT520
chrVIII	561073	561199	chrVIII_561073_561199_YHR219W	-	SRAT521
chrIX	11360	13538	chrIX_11360_13538_YIL173W	-	SRAT522
chrIX	42639	43463	chrIX_42639_43463_YIL159W	-	SRAT523
chrIX	43603	43961	chrIX_43603_43961_YIL159W	-	SRAT524
chrIX	61119	63299	chrIX_61119_63299_YIL150C	+	SRAT525
chrIX	69897	71375	chrIX_69897_71375_YIL147C	+	SRAT526
chrIX	71645	74770	chrIX_71645_74770_YIL147C	+	SRAT527
chrIX	74825	76082	chrIX_74825_76082_YIL146C	+	SRAT528
chrIX	80578	80947	chrIX_80578_80947_YIL143C	+	SRAT529
chrIX	81747	82648	chrIX_81747_82648_YIL143C	+	SRAT530
chrIX	82712	83112	chrIX_82712_83112_YIL143C	+	SRAT531
chrIX	86679	87680	chrIX_86679_87680_YIL140W	-	SRAT532
chrIX	90000	93293	chrIX_90000_93293_YIL137C	+	SRAT533
chrIX	146259	148927	chrIX_146259_148927_YIL115C	+	SRAT534
chrIX	160747	163240	chrIX_160747_163240_YIL108W	-	SRAT535
chrIX	163358	166057	chrIX_163358_166057_YIL107C	+	SRAT536
chrIX	185387	185673	chrIX_185387_185673_YIL095W	-	SRAT537
chrIX	211366	212276	chrIX_211366_212276_YIL079C	+	SRAT538
chrIX	235731	236236	chrIX_235731_236236_YIL067C	+	SRAT539
chrIX	236789	237366	chrIX_236789_237366_YIL067C	+	SRAT540
chrIX	243347	244269	chrIX_243347_244269_YIL062C	+	SRAT541
chrIX	243347	244269	chrIX_243347_244269_YIL063C	+	SRAT542
chrIX	269311	270789	chrIX_269311_270789_YIL046W	-	SRAT543
chrIX	293955	295797	chrIX_293955_295797_YIL031W	-	SRAT544
chrIX	301910	302690	chrIX_301910_302690_YIL028W	-	SRAT545
chrIX	345076	347804	chrIX_345076_347804_YIL005W	-	SRAT546
chrIX	360525	361168	chrIX_360525_361168_YIR003W	-	SRAT547
chrIX	361878	362922	chrIX_361878_362922_YIR003W	-	SRAT548
chrIX	365780	366084	chrIX_365780_366084_YIR006C	+	SRAT549
chrIX	373811	374247	chrIX_373811_374247_YIR008C	+	SRAT550
chrIX	400061	400334	chrIX_400061_400334_YIR023W	-	SRAT551
chrIX	418660	418963	chrIX_418660_418963_YIR033W	-	SRAT552
chrX	11308	12253	chrX_11308_12253_YJL222W	-	SRAT553
chrX	40431	41319	chrX_40431_41319_YJL208C	+	SRAT554
chrX	53525	53943	chrX_53525_53943_YJL203W	-	SRAT555
chrX	54826	55858	chrX_54826_55858_YJL201W	-	SRAT556
chrX	57232	59055	chrX_57232_59055_YJL200C	+	SRAT557
chrX	71155	71861	chrX_71155_71861_YJL193W	-	SRAT558
chrX	93847	94049	chrX_93847_94049_YJL176C	+	SRAT559
chrX	105541	106004	chrX_105541_106004_YJL167W	-	SRAT560
chrX	108272	108900	chrX_108272_108900_YJL165C	+	SRAT561
chrX	114870	115928	chrX_114870_115928_YJL162C	+	SRAT562
chrX	142985	143961	chrX_142985_143961_YJL146W	-	SRAT563
chrX	161363	161574	chrX_161363_161574_YJL133W	-	SRAT564
chrX	164437	165639	chrX_164437_165639_YJL131C	+	SRAT565
chrX	176081	176509	chrX_176081_176509_YJL129C	+	SRAT566
chrX	177734	179537	chrX_177734_179537_YJL128C	+	SRAT567
chrX	179718	180171	chrX_179718_180171_YJL128C	+	SRAT568
chrX	205613	207465	chrX_205613_207465_YJL112W	-	SRAT569
chrX	212009	212701	chrX_212009_212701_YJL109C	+	SRAT570
chrX	241041	241538	chrX_241041_241538_YJL099W	-	SRAT571
chrX	246931	249137	chrX_246931_249137_YJL095W	-	SRAT572
chrX	249220	250018	chrX_249220_250018_YJL095W	-	SRAT573
chrX	252280	253314	chrX_252280_253314_YJL094C	+	SRAT574
chrX	254026	254537	chrX_254026_254537_YJL094C	+	SRAT575
chrX	254768	256907	chrX_254768_256907_YJL093C	+	SRAT576
chrX	261422	262572	chrX_261422_262572_YJL091C	+	SRAT577
chrX	262866	265102	chrX_262866_265102_YJL090C	+	SRAT578
chrX	275855	276293	chrX_275855_276293_YJL084C	+	SRAT579
chrX	276350	276792	chrX_276350_276792_YJL084C	+	SRAT580
chrX	284416	285018	chrX_284416_285018_YJL081C	+	SRAT581
chrX	299252	299729	chrX_299252_299729_YJL074C	+	SRAT582
chrX	300789	301398	chrX_300789_301398_YJL074C	+	SRAT583
chrX	302073	302638	chrX_302073_302638_YJL074C	+	SRAT584
chrX	305862	307688	chrX_305862_307688_YJL071W	-	SRAT585
chrX	307856	309738	chrX_307856_309738_YJL070C	+	SRAT586
chrX	310762	312239	chrX_310762_312239_YJL069C	+	SRAT587
chrX	330405	331076	chrX_330405_331076_YJL056C	+	SRAT588
chrX	334517	335645	chrX_334517_335645_YJL054W	-	SRAT589
chrX	342424	342828	chrX_342424_342828_YJL050W	-	SRAT590
chrX	345172	345655	chrX_345172_345655_YJL050W	-	SRAT591
chrX	349406	350267	chrX_349406_350267_YJL047C	+	SRAT592
chrX	350361	350905	chrX_350361_350905_YJL047C	+	SRAT593
chrX	361900	362944	chrX_361900_362944_YJL042W	-	SRAT594
chrX	363179	368244	chrX_363179_368244_YJL041W	-	SRAT595
chrX	363179	368244	chrX_363179_368244_YJL042W	-	SRAT596
chrX	386662	387322	chrX_386662_387322_YJL031C	+	SRAT597
chrX	387691	388112	chrX_387691_388112_YJL030W	-	SRAT598
chrX	405381	405735	chrX_405381_405735_YJL016W	-	SRAT599
chrX	425634	426062	chrX_425634_426062_YJL005W	-	SRAT600
chrX	438800	440262	chrX_438800_440262_YJR002W	-	SRAT601
chrX	442855	445535	chrX_442855_445535_YJR004C	+	SRAT602
chrX	448899	450651	chrX_448899_450651_YJR006W	-	SRAT603
chrX	489116	490311	chrX_489116_490311_YJR031C	+	SRAT604
chrX	495365	496605	chrX_495365_496605_YJR033C	+	SRAT605
chrX	498408	498818	chrX_498408_498818_YJR035W	-	SRAT606
chrX	498876	500075	chrX_498876_500075_YJR035W	-	SRAT607
chrX	501614	502943	chrX_501614_502943_YJR036C	+	SRAT608
chrX	510326	510628	chrX_510326_510628_YJR041C	+	SRAT609
chrX	516555	517303	chrX_516555_517303_YJR043C	+	SRAT610
chrX	527616	528030	chrX_527616_528030_YJR049C	+	SRAT611
chrX	559562	560158	chrX_559562_560158_YJR066W	-	SRAT612
chrX	563078	565243	chrX_563078_565243_YJR066W	-	SRAT613
chrX	573785	575144	chrX_573785_575144_YJR075W	-	SRAT614
chrX	581239	581827	chrX_581239_581827_YJR080C	+	SRAT615
chrX	587403	588298	chrX_587403_588298_YJR089W	-	SRAT616
chrX	588371	589512	chrX_588371_589512_YJR089W	-	SRAT617
chrX	590088	590497	chrX_590088_590497_YJR089W	-	SRAT618
chrX	594913	596325	chrX_594913_596325_YJR091C	+	SRAT619
chrX	598714	599568	chrX_598714_599568_YJR092W	-	SRAT620
chrX	652875	654746	chrX_652875_654746_YJR124C	+	SRAT621
chrX	656302	656857	chrX_656302_656857_YJR126C	+	SRAT622
chrX	662653	662924	chrX_662653_662924_YJR127C	+	SRAT623
chrX	671595	672682	chrX_671595_672682_YJR132W	-	SRAT624
chrX	679115	679848	chrX_679115_679848_YJR137C	+	SRAT625
chrX	684664	685450	chrX_684664_685450_YJR138W	-	SRAT626
chrX	686001	687277	chrX_686001_687277_YJR138W	-	SRAT627
chrX	691113	692423	chrX_691113_692423_YJR140C	+	SRAT628
chrX	699302	699744	chrX_699302_699744_YJR143C	+	SRAT629
chrXI	34265	36417	chrXI_34265_36417_YKL212W	-	SRAT630
chrXI	59188	60284	chrXI_59188_60284_YKL203C	+	SRAT631
chrXI	60377	60606	chrXI_60377_60606_YKL203C	+	SRAT632
chrXI	60663	62351	chrXI_60663_62351_YKL203C	+	SRAT633
chrXI	86482	87955	chrXI_86482_87955_YKL188C	+	SRAT634
chrXI	122806	123483	chrXI_122806_123483_YKL173W	-	SRAT635
chrXI	125034	125433	chrXI_125034_125433_YKL173W	-	SRAT636
chrXI	127827	130231	chrXI_127827_130231_YKL171W	-	SRAT637
chrXI	134295	136132	chrXI_134295_136132_YKL166C	+	SRAT638
chrXI	154968	158249	chrXI_154968_158249_YKL157W	-	SRAT639
chrXI	155655	158249	chrXI_155655_158249_YKL157W	-	SRAT640
chrXI	166936	167340	chrXI_166936_167340_YKL150W	-	SRAT641
chrXI	180683	182575	chrXI_180683_182575_YKL140W	-	SRAT642
chrXI	207380	207910	chrXI_207380_207910_YKL126W	-	SRAT643
chrXI	209292	210212	chrXI_209292_210212_YKL125W	-	SRAT644
chrXI	210288	212273	chrXI_210288_212273_YKL124W	-	SRAT645
chrXI	222437	223012	chrXI_222437_223012_YKL115C	+	SRAT646
chrXI	222437	223012	chrXI_222437_223012_YKL116C	+	SRAT647
chrXI	238049	238856	chrXI_238049_238856_YKL106W	-	SRAT648
chrXI	239239	242285	chrXI_239239_242285_YKL105C	+	SRAT649
chrXI	248012	248388	chrXI_248012_248388_YKL102C	+	SRAT650
chrXI	248696	250313	chrXI_248696_250313_YKL101W	-	SRAT651
chrXI	250440	252869	chrXI_250440_252869_YKL101W	-	SRAT652
chrXI	253740	254159	chrXI_253740_254159_YKL100C	+	SRAT653
chrXI	266246	267776	chrXI_266246_267776_YKL092C	+	SRAT654
chrXI	279761	280169	chrXI_279761_280169_YKL085W	-	SRAT655
chrXI	296273	299149	chrXI_296273_299149_YKL073W	-	SRAT656
chrXI	299371	300185	chrXI_299371_300185_YKL072W	-	SRAT657
chrXI	311209	313506	chrXI_311209_313506_YKL068W	-	SRAT658
chrXI	387400	389011	chrXI_387400_389011_YKL027W	-	SRAT659
chrXI	397540	397785	chrXI_397540_397785_YKL021C	+	SRAT660
chrXI	405901	407311	chrXI_405901_407311_YKL017C	+	SRAT661
chrXI	408552	410310	chrXI_408552_410310_YKL015W	-	SRAT662
chrXI	410552	411101	chrXI_410552_411101_YKL015W	-	SRAT663
chrXI	418832	419829	chrXI_418832_419829_YKL012W	-	SRAT664
chrXI	424033	424359	chrXI_424033_424359_YKL010C	+	SRAT665
chrXI	433065	433865	chrXI_433065_433865_YKL005C	+	SRAT666
chrXI	443840	445056	chrXI_443840_445056_YKR002W	-	SRAT667
chrXI	461628	463045	chrXI_461628_463045_YKR011C	+	SRAT668
chrXI	464116	464945	chrXI_464116_464945_YKR013W	-	SRAT669
chrXI	472426	473654	chrXI_472426_473654_YKR017C	+	SRAT670
chrXI	477128	477842	chrXI_477128_477842_YKR019C	+	SRAT671
chrXI	478450	481106	chrXI_478450_481106_YKR020W	-	SRAT672
chrXI	478450	481106	chrXI_478450_481106_YKR021W	-	SRAT673
chrXI	483486	484792	chrXI_483486_484792_YKR023W	-	SRAT674
chrXI	496585	497357	chrXI_496585_497357_YKR028W	-	SRAT675
chrXI	497787	498191	chrXI_497787_498191_YKR029C	+	SRAT676
chrXI	502569	503440	chrXI_502569_503440_YKR031C	+	SRAT677
chrXI	503494	504327	chrXI_503494_504327_YKR031C	+	SRAT678
chrXI	527240	528494	chrXI_527240_528494_YKR050W	-	SRAT679
chrXI	536774	537974	chrXI_536774_537974_YKR054C	+	SRAT680
chrXI	540494	541052	chrXI_540494_541052_YKR054C	+	SRAT681
chrXI	544257	545877	chrXI_544257_545877_YKR054C	+	SRAT682
chrXI	545949	546184	chrXI_545949_546184_YKR054C	+	SRAT683
chrXI	550311	551329	chrXI_550311_551329_YKR056W	-	SRAT684
chrXI	560777	562494	chrXI_560777_562494_YKR063C	+	SRAT685
chrXI	569549	569985	chrXI_569549_569985_YKR067W	-	SRAT686
chrXI	600031	600696	chrXI_600031_600696_YKR086W	-	SRAT687
chrXI	601731	602467	chrXI_601731_602467_YKR086W	-	SRAT688
chrXI	605571	608480	chrXI_605571_608480_YKR089C	+	SRAT689
chrXI	625002	625621	chrXI_625002_625621_YKR095W	-	SRAT690
chrXI	646132	649075	chrXI_646132_649075_YKR102W	-	SRAT691
chrXI	652272	654282	chrXI_652272_654282_YKR103W	-	SRAT692
chrXII	28828	31601	chrXII_28828_31601_YLL055W	-	SRAT693
chrXII	57511	58203	chrXII_57511_58203_YLL040C	+	SRAT694
chrXII	58254	59269	chrXII_58254_59269_YLL040C	+	SRAT695
chrXII	105707	106908	chrXII_105707_106908_YLL019C	+	SRAT696
chrXII	117646	119406	chrXII_117646_119406_YLL015W	-	SRAT697
chrXII	119771	119981	chrXII_119771_119981_YLL015W	-	SRAT698
chrXII	120048	121062	chrXII_120048_121062_YLL015W	-	SRAT699
chrXII	122796	123228	chrXII_122796_123228_YLL013C	+	SRAT700
chrXII	126837	127183	chrXII_126837_127183_YLL012W	-	SRAT701
chrXII	134359	135184	chrXII_134359_135184_YLL007C	+	SRAT702
chrXII	135236	136148	chrXII_135236_136148_YLL007C	+	SRAT703
chrXII	161764	163579	chrXII_161764_163579_YLR006C	+	SRAT704
chrXII	173197	173961	chrXII_173197_173961_YLR014C	+	SRAT705
chrXII	189603	191334	chrXII_189603_191334_YLR024C	+	SRAT706
chrXII	191390	192254	chrXII_191390_192254_YLR024C	+	SRAT707
chrXII	195517	196590	chrXII_195517_196590_YLR026C	+	SRAT708
chrXII	208024	208461	chrXII_208024_208461_YLR032W	-	SRAT709
chrXII	238136	241644	chrXII_238136_241644_YLR046C	+	SRAT710
chrXII	238136	241644	chrXII_238136_241644_YLR047C	+	SRAT711
chrXII	244796	245332	chrXII_244796_245332_YLR049C	+	SRAT712
chrXII	272852	274080	chrXII_272852_274080_YLR069C	+	SRAT713
chrXII	281168	281798	chrXII_281168_281798_YLR073C	+	SRAT714
chrXII	283726	284940	chrXII_283726_284940_YLR077W	-	SRAT715
chrXII	296481	297562	chrXII_296481_297562_YLR084C	+	SRAT716
chrXII	302464	302697	chrXII_302464_302697_YLR086W	-	SRAT717
chrXII	302861	303940	chrXII_302861_303940_YLR086W	-	SRAT718
chrXII	329740	331905	chrXII_329740_331905_YLR095C	+	SRAT719
chrXII	367232	368298	chrXII_367232_368298_YLR108C	+	SRAT720
chrXII	371504	373183	chrXII_371504_373183_YLR113W	-	SRAT721
chrXII	374393	375180	chrXII_374393_375180_YLR114C	+	SRAT722
chrXII	383413	384469	chrXII_383413_384469_YLR117C	+	SRAT723
chrXII	402878	404442	chrXII_402878_404442_YLR130C	+	SRAT724
chrXII	405232	406269	chrXII_405232_406269_YLR131C	+	SRAT725
chrXII	406328	406882	chrXII_406328_406882_YLR131C	+	SRAT726
chrXII	419663	419955	chrXII_419663_419955_YLR138W	-	SRAT727
chrXII	434575	436068	chrXII_434575_436068_YLR148W	-	SRAT728
chrXII	471983	472276	chrXII_471983_472276_YLR156W	-	SRAT729
chrXII	503288	503962	chrXII_503288_503962_YLR173W	-	SRAT730
chrXII	509580	509785	chrXII_509580_509785_YLR176C	+	SRAT731
chrXII	526101	526608	chrXII_526101_526608_YLR187W	-	SRAT732
chrXII	528009	530558	chrXII_528009_530558_YLR188W	-	SRAT733
chrXII	532947	533630	chrXII_532947_533630_YLR189C	+	SRAT734
chrXII	534852	536304	chrXII_534852_536304_YLR190W	-	SRAT735
chrXII	545328	545720	chrXII_545328_545720_YLR196W	-	SRAT736
chrXII	556385	556920	chrXII_556385_556920_YLR207W	-	SRAT737
chrXII	556971	559205	chrXII_556971_559205_YLR207W	-	SRAT738
chrXII	567922	568810	chrXII_567922_568810_YLR214W	-	SRAT739
chrXII	568966	570661	chrXII_568966_570661_YLR214W	-	SRAT740
chrXII	575910	576328	chrXII_575910_576328_YLR219W	-	SRAT741
chrXII	583049	584329	chrXII_583049_584329_YLR223C	+	SRAT742
chrXII	591043	591946	chrXII_591043_591946_YLR227C	+	SRAT743
chrXII	617608	622322	chrXII_617608_622322_YLR240W	-	SRAT744
chrXII	617608	622322	chrXII_617608_622322_YLR241W	-	SRAT745
chrXII	635179	636289	chrXII_635179_636289_YLR248W	-	SRAT746
chrXII	671433	672814	chrXII_671433_672814_YLR263W	-	SRAT747
chrXII	675746	676576	chrXII_675746_676576_YLR266C	+	SRAT748
chrXII	697226	697840	chrXII_697226_697840_YLR277C	+	SRAT749
chrXII	699960	701806	chrXII_699960_701806_YLR278C	+	SRAT750
chrXII	704926	705186	chrXII_704926_705186_YLR282C	+	SRAT751
chrXII	713511	714919	chrXII_713511_714919_YLR288C	+	SRAT752
chrXII	714925	716677	chrXII_714925_716677_YLR289W	-	SRAT753
chrXII	723978	724174	chrXII_723978_724174_YLR297W	-	SRAT754
chrXII	751126	752413	chrXII_751126_752413_YLR309C	+	SRAT755
chrXII	751126	752413	chrXII_751126_752413_YLR310C	+	SRAT756
chrXII	761609	762410	chrXII_761609_762410_YLR313C	+	SRAT757
chrXII	773451	774240	chrXII_773451_774240_YLR320W	-	SRAT758
chrXII	788413	788616	chrXII_788413_788616_YLR330W	-	SRAT759
chrXII	797665	798145	chrXII_797665_798145_YLR335W	-	SRAT760
chrXII	798377	798768	chrXII_798377_798768_YLR335W	-	SRAT761
chrXII	842157	842900	chrXII_842157_842900_YLR357W	-	SRAT762
chrXII	843305	843487	chrXII_843305_843487_YLR357W	-	SRAT763
chrXII	847853	849631	chrXII_847853_849631_YLR361C	+	SRAT764
chrXII	849821	850423	chrXII_849821_850423_YLR362W	-	SRAT765
chrXII	850515	851335	chrXII_850515_851335_YLR362W	-	SRAT766
chrXII	863509	863805	chrXII_863509_863805_YLR371W	-	SRAT767
chrXII	867594	867864	chrXII_867594_867864_YLR372W	-	SRAT768
chrXII	879573	880335	chrXII_879573_880335_YLR381W	-	SRAT769
chrXII	880438	881218	chrXII_880438_881218_YLR381W	-	SRAT770
chrXII	883196	883540	chrXII_883196_883540_YLR382C	+	SRAT771
chrXII	884133	884573	chrXII_884133_884573_YLR382C	+	SRAT772
chrXII	887731	888585	chrXII_887731_888585_YLR383W	-	SRAT773
chrXII	901399	902321	chrXII_901399_902321_YLR389C	+	SRAT774
chrXII	904853	905048	chrXII_904853_905048_YLR392C	+	SRAT775
chrXII	906922	908793	chrXII_906922_908793_YLR393W	-	SRAT776
chrXII	906922	908793	chrXII_906922_908793_YLR394W	-	SRAT777
chrXII	916150	916566	chrXII_916150_916566_YLR398C	+	SRAT778
chrXII	918061	918738	chrXII_918061_918738_YLR398C	+	SRAT779
chrXII	918960	919213	chrXII_918960_919213_YLR398C	+	SRAT780
chrXII	919378	919984	chrXII_919378_919984_YLR399C	+	SRAT781
chrXII	958275	959391	chrXII_958275_959391_YLR419W	-	SRAT782
chrXII	966705	967973	chrXII_966705_967973_YLR422W	-	SRAT783
chrXII	968062	968402	chrXII_968062_968402_YLR422W	-	SRAT784
chrXII	968457	969927	chrXII_968457_969927_YLR422W	-	SRAT785
chrXII	972257	973347	chrXII_972257_973347_YLR423C	+	SRAT786
chrXII	983785	984775	chrXII_983785_984775_YLR425W	-	SRAT787
chrXII	985621	986754	chrXII_985621_986754_YLR425W	-	SRAT788
chrXII	987742	990545	chrXII_987742_990545_YLR427W	-	SRAT789
chrXII	991889	992915	chrXII_991889_992915_YLR429W	-	SRAT790
chrXII	993296	995928	chrXII_993296_995928_YLR430W	-	SRAT791
chrXII	997280	999239	chrXII_997280_999239_YLR430W	-	SRAT792
chrXII	1000315	1001335	chrXII_1000315_1001335_YLR431C	+	SRAT793
chrXII	1004645	1004977	chrXII_1004645_1004977_YLR433C	+	SRAT794
chrXII	1006408	1007095	chrXII_1006408_1007095_YLR435W	-	SRAT795
chrXII	1008146	1008589	chrXII_1008146_1008589_YLR436C	+	SRAT796
chrXII	1008716	1008917	chrXII_1008716_1008917_YLR436C	+	SRAT797
chrXII	1016164	1017348	chrXII_1016164_1017348_YLR440C	+	SRAT798
chrXII	1019360	1020565	chrXII_1019360_1020565_YLR442C	+	SRAT799
chrXII	1022402	1023686	chrXII_1022402_1023686_YLR443W	-	SRAT800
chrXII	1045844	1047862	chrXII_1045844_1047862_YLR454W	-	SRAT801
chrXII	1050648	1052083	chrXII_1050648_1052083_YLR454W	-	SRAT802
chrXIII	11786	12276	chrXIII_11786_12276_YML130C	+	SRAT803
chrXIII	12370	12600	chrXIII_12370_12600_YML130C	+	SRAT804
chrXIII	12704	13046	chrXIII_12704_13046_YML130C	+	SRAT805
chrXIII	18341	18604	chrXIII_18341_18604_YML127W	-	SRAT806
chrXIII	20763	22234	chrXIII_20763_22234_YML124C	+	SRAT807
chrXIII	20763	22234	chrXIII_20763_22234_YML125C	+	SRAT808
chrXIII	36179	37804	chrXIII_36179_37804_YML116W-A	-	SRAT809
chrXIII	36179	37804	chrXIII_36179_37804_YML117W	-	SRAT810
chrXIII	42186	42621	chrXIII_42186_42621_YML114C	+	SRAT811
chrXIII	52583	53594	chrXIII_52583_53594_YML109W	-	SRAT812
chrXIII	77619	78094	chrXIII_77619_78094_YML098W	-	SRAT813
chrXIII	87186	87849	chrXIII_87186_87849_YML091C	+	SRAT814
chrXIII	97622	98036	chrXIII_97622_98036_YML085C	+	SRAT815
chrXIII	97622	98036	chrXIII_97622_98036_YML086C	+	SRAT816
chrXIII	107959	108429	chrXIII_107959_108429_YML081W	-	SRAT817
chrXIII	114278	115390	chrXIII_114278_115390_YML076C	+	SRAT818
chrXIII	124710	125486	chrXIII_124710_125486_YML072C	+	SRAT819
chrXIII	127653	129083	chrXIII_127653_129083_YML072C	+	SRAT820
chrXIII	133121	135202	chrXIII_133121_135202_YML070W	-	SRAT821
chrXIII	207582	209040	chrXIII_207582_209040_YML035C	+	SRAT822
chrXIII	212856	213407	chrXIII_212856_213407_YML032C	+	SRAT823
chrXIII	215319	215602	chrXIII_215319_215602_YML031W	-	SRAT824
chrXIII	215662	216126	chrXIII_215662_216126_YML031W	-	SRAT825
chrXIII	231013	232219	chrXIII_231013_232219_YML020W	-	SRAT826
chrXIII	232883	234521	chrXIII_232883_234521_YML019W	-	SRAT827
chrXIII	232883	234521	chrXIII_232883_234521_YML020W	-	SRAT828
chrXIII	236789	238939	chrXIII_236789_238939_YML017W	-	SRAT829
chrXIII	239389	240522	chrXIII_239389_240522_YML016C	+	SRAT830
chrXIII	240597	241373	chrXIII_240597_241373_YML016C	+	SRAT831
chrXIII	253453	255152	chrXIII_253453_255152_YML007W	-	SRAT832
chrXIII	255298	255760	chrXIII_255298_255760_YML007W	-	SRAT833
chrXIII	256155	256785	chrXIII_256155_256785_YML006C	+	SRAT834
chrXIII	264223	266732	chrXIII_264223_266732_YML002W	-	SRAT835
chrXIII	269489	269718	chrXIII_269489_269718_YMR001C	+	SRAT836
chrXIII	272986	276809	chrXIII_272986_276809_YMR004W	-	SRAT837
chrXIII	272986	276809	chrXIII_272986_276809_YMR005W	-	SRAT838
chrXIII	277503	279843	chrXIII_277503_279843_YMR006C	+	SRAT839
chrXIII	288063	289383	chrXIII_288063_289383_YMR011W	-	SRAT840
chrXIII	303129	304620	chrXIII_303129_304620_YMR016C	+	SRAT841
chrXIII	328816	330633	chrXIII_328816_330633_YMR029C	+	SRAT842
chrXIII	331211	331850	chrXIII_331211_331850_YMR030W	-	SRAT843
chrXIII	339775	340151	chrXIII_339775_340151_YMR034C	+	SRAT844
chrXIII	340219	340939	chrXIII_340219_340939_YMR034C	+	SRAT845
chrXIII	351220	351926	chrXIII_351220_351926_YMR041C	+	SRAT846
chrXIII	402798	403748	chrXIII_402798_403748_YMR066W	-	SRAT847
chrXIII	417769	418329	chrXIII_417769_418329_YMR076C	+	SRAT848
chrXIII	428316	428520	chrXIII_428316_428520_YMR080C	+	SRAT849
chrXIII	438804	442026	chrXIII_438804_442026_YMR086W	-	SRAT850
chrXIII	448669	449325	chrXIII_448669_449325_YMR090W	-	SRAT851
chrXIII	451720	452268	chrXIII_451720_452268_YMR092C	+	SRAT852
chrXIII	456933	457285	chrXIII_456933_457285_YMR094W	-	SRAT853
chrXIII	460779	461665	chrXIII_460779_461665_YMR098C	+	SRAT854
chrXIII	467545	468140	chrXIII_467545_468140_YMR100W	-	SRAT855
chrXIII	486050	486269	chrXIII_486050_486269_YMR108W	-	SRAT856
chrXIII	513562	517200	chrXIII_513562_517200_YMR124W	-	SRAT857
chrXIII	526620	527482	chrXIII_526620_527482_YMR128W	-	SRAT858
chrXIII	530486	531454	chrXIII_530486_531454_YMR129W	-	SRAT859
chrXIII	548789	549118	chrXIII_548789_549118_YMR140W	-	SRAT860
chrXIII	581159	583692	chrXIII_581159_583692_YMR162C	+	SRAT861
chrXIII	584359	585973	chrXIII_584359_585973_YMR163C	+	SRAT862
chrXIII	587062	587801	chrXIII_587062_587801_YMR164C	+	SRAT863
chrXIII	588438	589877	chrXIII_588438_589877_YMR164C	+	SRAT864
chrXIII	590312	591681	chrXIII_590312_591681_YMR165C	+	SRAT865
chrXIII	635002	635376	chrXIII_635002_635376_YMR187C	+	SRAT866
chrXIII	635470	635851	chrXIII_635470_635851_YMR187C	+	SRAT867
chrXIII	647031	648666	chrXIII_647031_648666_YMR192W	-	SRAT868
chrXIII	649812	650853	chrXIII_649812_650853_YMR193W	-	SRAT869
chrXIII	660225	661870	chrXIII_660225_661870_YMR198W	-	SRAT870
chrXIII	663060	663748	chrXIII_663060_663748_YMR199W	-	SRAT871
chrXIII	663808	664288	chrXIII_663808_664288_YMR199W	-	SRAT872
chrXIII	666638	666933	chrXIII_666638_666933_YMR201C	+	SRAT873
chrXIII	667018	667149	chrXIII_667018_667149_YMR201C	+	SRAT874
chrXIII	670043	670927	chrXIII_670043_670927_YMR204C	+	SRAT875
chrXIII	681865	684121	chrXIII_681865_684121_YMR207C	+	SRAT876
chrXIII	684065	684866	chrXIII_684065_684866_YMR208W	-	SRAT877
chrXIII	696139	696441	chrXIII_696139_696441_YMR214W	-	SRAT878
chrXIII	696729	697400	chrXIII_696729_697400_YMR215W	-	SRAT879
chrXIII	698893	699162	chrXIII_698893_699162_YMR216C	+	SRAT880
chrXIII	703883	704681	chrXIII_703883_704681_YMR218C	+	SRAT881
chrXIII	707165	709426	chrXIII_707165_709426_YMR219W	-	SRAT882
chrXIII	710535	712105	chrXIII_710535_712105_YMR219W	-	SRAT883
chrXIII	714777	715621	chrXIII_714777_715621_YMR221C	+	SRAT884
chrXIII	716658	717178	chrXIII_716658_717178_YMR223W	-	SRAT885
chrXIII	717813	718476	chrXIII_717813_718476_YMR223W	-	SRAT886
chrXIII	718850	720755	chrXIII_718850_720755_YMR224C	+	SRAT887
chrXIII	724658	725567	chrXIII_724658_725567_YMR228W	-	SRAT888
chrXIII	727737	727973	chrXIII_727737_727973_YMR229C	+	SRAT889
chrXIII	741548	742567	chrXIII_741548_742567_YMR235C	+	SRAT890
chrXIII	744887	745367	chrXIII_744887_745367_YMR237W	-	SRAT891
chrXIII	749992	750614	chrXIII_749992_750614_YMR240C	+	SRAT892
chrXIII	764691	765257	chrXIII_764691_765257_YMR247C	+	SRAT893
chrXIII	765970	767809	chrXIII_765970_767809_YMR247C	+	SRAT894
chrXIII	767912	768291	chrXIII_767912_768291_YMR247C	+	SRAT895
chrXIII	795081	796454	chrXIII_795081_796454_YMR263W	-	SRAT896
chrXIII	795081	796454	chrXIII_795081_796454_YMR264W	-	SRAT897
chrXIII	804429	804652	chrXIII_804429_804652_YMR269W	-	SRAT898
chrXIII	815574	816175	chrXIII_815574_816175_YMR275C	+	SRAT899
chrXIII	819527	819860	chrXIII_819527_819860_YMR276W	-	SRAT900
chrXIII	821912	822447	chrXIII_821912_822447_YMR277W	-	SRAT901
chrXIII	835405	836309	chrXIII_835405_836309_YMR283C	+	SRAT902
chrXIII	840308	841335	chrXIII_840308_841335_YMR285C	+	SRAT903
chrXIII	843197	845235	chrXIII_843197_845235_YMR287C	+	SRAT904
chrXIII	847141	849051	chrXIII_847141_849051_YMR288W	-	SRAT905
chrXIII	847141	849051	chrXIII_847141_849051_YMR289W	-	SRAT906
chrXIII	849107	849676	chrXIII_849107_849676_YMR289W	-	SRAT907
chrXIII	859368	859736	chrXIII_859368_859736_YMR296C	+	SRAT908
chrXIII	860703	861366	chrXIII_860703_861366_YMR296C	+	SRAT909
chrXIII	862243	862695	chrXIII_862243_862695_YMR297W	-	SRAT910
chrXIII	867637	868135	chrXIII_867637_868135_YMR301C	+	SRAT911
chrXIII	898009	898973	chrXIII_898009_898973_YMR312W	-	SRAT912
chrXIV	19626	21162	chrXIV_19626_21162_YNL329C	+	SRAT913
chrXIV	30268	31050	chrXIV_30268_31050_YNL325C	+	SRAT914
chrXIV	48223	49070	chrXIV_48223_49070_YNL312W	-	SRAT915
chrXIV	49460	51820	chrXIV_49460_51820_YNL311C	+	SRAT916
chrXIV	67103	68327	chrXIV_67103_68327_YNL299W	-	SRAT917
chrXIV	68398	69162	chrXIV_68398_69162_YNL298W	-	SRAT918
chrXIV	78832	80282	chrXIV_78832_80282_YNL294C	+	SRAT919
chrXIV	83682	83953	chrXIV_83682_83953_YNL292W	-	SRAT920
chrXIV	105194	106199	chrXIV_105194_106199_YNL283C	+	SRAT921
chrXIV	114042	115468	chrXIV_114042_115468_YNL278W	-	SRAT922
chrXIV	119457	120916	chrXIV_119457_120916_YNL275W	-	SRAT923
chrXIV	127634	128272	chrXIV_127634_128272_YNL272C	+	SRAT924
chrXIV	128584	128874	chrXIV_128584_128874_YNL272C	+	SRAT925
chrXIV	138466	140496	chrXIV_138466_140496_YNL268W	-	SRAT926
chrXIV	144664	145166	chrXIV_144664_145166_YNL265C	+	SRAT927
chrXIV	160677	161950	chrXIV_160677_161950_YNL257C	+	SRAT928
chrXIV	164839	165625	chrXIV_164839_165625_YNL256W	-	SRAT929
chrXIV	165687	166937	chrXIV_165687_166937_YNL256W	-	SRAT930
chrXIV	177002	177338	chrXIV_177002_177338_YNL250W	-	SRAT931
chrXIV	177615	177979	chrXIV_177615_177979_YNL250W	-	SRAT932
chrXIV	183761	185236	chrXIV_183761_185236_YNL247W	-	SRAT933
chrXIV	191973	195037	chrXIV_191973_195037_YNL242W	-	SRAT934
chrXIV	211529	212778	chrXIV_211529_212778_YNL233W	-	SRAT935
chrXIV	213666	214531	chrXIV_213666_214531_YNL233W	-	SRAT936
chrXIV	231042	231865	chrXIV_231042_231865_YNL221C	+	SRAT937
chrXIV	241465	244173	chrXIV_241465_244173_YNL216W	-	SRAT938
chrXIV	255490	256071	chrXIV_255490_256071_YNL207W	-	SRAT939
chrXIV	280805	281538	chrXIV_280805_281538_YNL191W	-	SRAT940
chrXIV	285443	285884	chrXIV_285443_285884_YNL189W	-	SRAT941
chrXIV	296004	296299	chrXIV_296004_296299_YNL182C	+	SRAT942
chrXIV	305019	307040	chrXIV_305019_307040_YNL176C	+	SRAT943
chrXIV	313778	315458	chrXIV_313778_315458_YNL172W	-	SRAT944
chrXIV	320310	320838	chrXIV_320310_320838_YNL167C	+	SRAT945
chrXIV	320925	322297	chrXIV_320925_322297_YNL167C	+	SRAT946
chrXIV	322838	323604	chrXIV_322838_323604_YNL166C	+	SRAT947
chrXIV	326644	327483	chrXIV_326644_327483_YNL163C	+	SRAT948
chrXIV	344916	345596	chrXIV_344916_345596_YNL154C	+	SRAT949
chrXIV	361762	364499	chrXIV_361762_364499_YNL139C	+	SRAT950
chrXIV	365120	365972	chrXIV_365120_365972_YNL139C	+	SRAT951
chrXIV	369018	369819	chrXIV_369018_369819_YNL137C	+	SRAT952
chrXIV	377442	378430	chrXIV_377442_378430_YNL132W	-	SRAT953
chrXIV	386209	386901	chrXIV_386209_386901_YNL127W	-	SRAT954
chrXIV	390560	392459	chrXIV_390560_392459_YNL125C	+	SRAT955
chrXIV	410909	411317	chrXIV_410909_411317_YNL115C	+	SRAT956
chrXIV	411424	412520	chrXIV_411424_412520_YNL115C	+	SRAT957
chrXIV	423907	424138	chrXIV_423907_424138_YNL106C	+	SRAT958
chrXIV	425918	426301	chrXIV_425918_426301_YNL104C	+	SRAT959
chrXIV	426415	426719	chrXIV_426415_426719_YNL104C	+	SRAT960
chrXIV	434010	437419	chrXIV_434010_437419_YNL101W	-	SRAT961
chrXIV	438674	438837	chrXIV_438674_438837_YNL099C	+	SRAT962
chrXIV	447122	448589	chrXIV_447122_448589_YNL094W	-	SRAT963
chrXIV	453519	454621	chrXIV_453519_454621_YNL091W	-	SRAT964
chrXIV	461553	466580	chrXIV_461553_466580_YNL087W	-	SRAT965
chrXIV	470608	471256	chrXIV_470608_471256_YNL084C	+	SRAT966
chrXIV	483483	485246	chrXIV_483483_485246_YNL076W	-	SRAT967
chrXIV	486720	487762	chrXIV_486720_487762_YNL074C	+	SRAT968
chrXIV	487975	488214	chrXIV_487975_488214_YNL074C	+	SRAT969
chrXIV	504051	504601	chrXIV_504051_504601_YNL065W	-	SRAT970
chrXIV	507960	508171	chrXIV_507960_508171_YNL063W	-	SRAT971
chrXIV	509137	509560	chrXIV_509137_509560_YNL062C	+	SRAT972
chrXIV	525400	527236	chrXIV_525400_527236_YNL054W	-	SRAT973
chrXIV	528379	529508	chrXIV_528379_529508_YNL054W	-	SRAT974
chrXIV	529764	531413	chrXIV_529764_531413_YNL053W	-	SRAT975
chrXIV	535272	536363	chrXIV_535272_536363_YNL049C	+	SRAT976
chrXIV	589412	591258	chrXIV_589412_591258_YNL023C	+	SRAT977
chrXIV	593345	593466	chrXIV_593345_593466_YNL021W	-	SRAT978
chrXIV	593519	593951	chrXIV_593519_593951_YNL021W	-	SRAT979
chrXIV	594007	595160	chrXIV_594007_595160_YNL021W	-	SRAT980
chrXIV	607385	608360	chrXIV_607385_608360_YNL014W	-	SRAT981
chrXIV	678135	678486	chrXIV_678135_678486_YNR029C	+	SRAT982
chrXIV	687816	688338	chrXIV_687816_688338_YNR033W	-	SRAT983
chrXIV	708939	709624	chrXIV_708939_709624_YNR047W	-	SRAT984
chrXIV	737867	738141	chrXIV_737867_738141_YNR059W	-	SRAT985
chrXIV	747443	749079	chrXIV_747443_749079_YNR063W	-	SRAT986
chrXIV	751250	751862	chrXIV_751250_751862_YNR065C	+	SRAT987
chrXIV	752065	754188	chrXIV_752065_754188_YNR065C	+	SRAT988
chrXIV	752065	754188	chrXIV_752065_754188_YNR066C	+	SRAT989
chrXIV	754491	755042	chrXIV_754491_755042_YNR066C	+	SRAT990
chrXIV	760060	763227	chrXIV_760060_763227_YNR068C	+	SRAT991
chrXIV	760060	763227	chrXIV_760060_763227_YNR069C	+	SRAT992
chrXV	46005	47215	chrXV_46005_47215_YOL148C	+	SRAT993
chrXV	65414	66993	chrXV_65414_66993_YOL137W	-	SRAT994
chrXV	73960	76465	chrXV_73960_76465_YOL130W	-	SRAT995
chrXV	81574	82559	chrXV_81574_82559_YOL126C	+	SRAT996
chrXV	83684	85134	chrXV_83684_85134_YOL125W	-	SRAT997
chrXV	123574	124829	chrXV_123574_124829_YOL103W	-	SRAT998
chrXV	129053	130446	chrXV_129053_130446_YOL100W	-	SRAT999
chrXV	140635	141323	chrXV_140635_141323_YOL095C	+	SRAT1000
chrXV	147183	149972	chrXV_147183_149972_YOL090W	-	SRAT1001
chrXV	150527	150688	chrXV_150527_150688_YOL089C	+	SRAT1002
chrXV	150743	152020	chrXV_150743_152020_YOL089C	+	SRAT1003
chrXV	152455	154109	chrXV_152455_154109_YOL089C	+	SRAT1004
chrXV	157201	158658	chrXV_157201_158658_YOL087C	+	SRAT1005
chrXV	168761	169287	chrXV_168761_169287_YOL082W	-	SRAT1006
chrXV	174917	176448	chrXV_174917_176448_YOL081W	-	SRAT1007
chrXV	180709	181057	chrXV_180709_181057_YOL080C	+	SRAT1008
chrXV	181427	185092	chrXV_181427_185092_YOL078W	-	SRAT1009
chrXV	191678	193893	chrXV_191678_193893_YOL075C	+	SRAT1010
chrXV	196334	196894	chrXV_196334_196894_YOL071W	-	SRAT1011
chrXV	202448	204565	chrXV_202448_204565_YOL066C	+	SRAT1012
chrXV	204662	204908	chrXV_204662_204908_YOL065C	+	SRAT1013
chrXV	232912	233917	chrXV_232912_233917_YOL052C	+	SRAT1014
chrXV	237169	237882	chrXV_237169_237882_YOL051W	-	SRAT1015
chrXV	266846	267526	chrXV_266846_267526_YOL031C	+	SRAT1016
chrXV	275059	275377	chrXV_275059_275377_YOL025W	-	SRAT1017
chrXV	289251	290484	chrXV_289251_290484_YOL019W	-	SRAT1018
chrXV	290994	291332	chrXV_290994_291332_YOL018C	+	SRAT1019
chrXV	301486	303528	chrXV_301486_303528_YOL013C	+	SRAT1020
chrXV	307256	307595	chrXV_307256_307595_YOL011W	-	SRAT1021
chrXV	328450	329207	chrXV_328450_329207_YOR001W	-	SRAT1022
chrXV	350564	352350	chrXV_350564_352350_YOR011W	-	SRAT1023
chrXV	357509	357742	chrXV_357509_357742_YOR014W	-	SRAT1024
chrXV	358339	358864	chrXV_358339_358864_YOR014W	-	SRAT1025
chrXV	361685	366475	chrXV_361685_366475_YOR017W	-	SRAT1026
chrXV	361685	366475	chrXV_361685_366475_YOR018W	-	SRAT1027
chrXV	373799	375010	chrXV_373799_375010_YOR022C	+	SRAT1028
chrXV	387834	389454	chrXV_387834_389454_YOR030W	-	SRAT1029
chrXV	392376	393243	chrXV_392376_393243_YOR033C	+	SRAT1030
chrXV	393769	393981	chrXV_393769_393981_YOR033C	+	SRAT1031
chrXV	411757	412383	chrXV_411757_412383_YOR043W	-	SRAT1032
chrXV	416263	416557	chrXV_416263_416557_YOR047C	+	SRAT1033
chrXV	433732	434567	chrXV_433732_434567_YOR058C	+	SRAT1034
chrXV	459444	461502	chrXV_459444_461502_YOR071C	+	SRAT1035
chrXV	465088	466016	chrXV_465088_466016_YOR073W	-	SRAT1036
chrXV	469889	471554	chrXV_469889_471554_YOR076C	+	SRAT1037
chrXV	474745	475208	chrXV_474745_475208_YOR080W	-	SRAT1038
chrXV	479009	479317	chrXV_479009_479317_YOR081C	+	SRAT1039
chrXV	481724	482969	chrXV_481724_482969_YOR085W	-	SRAT1040
chrXV	488075	489663	chrXV_488075_489663_YOR087W	-	SRAT1041
chrXV	491187	492681	chrXV_491187_492681_YOR090C	+	SRAT1042
chrXV	500250	501571	chrXV_500250_501571_YOR093C	+	SRAT1043
chrXV	531311	533245	chrXV_531311_533245_YOR112W	-	SRAT1044
chrXV	553201	554049	chrXV_553201_554049_YOR123C	+	SRAT1045
chrXV	554980	556958	chrXV_554980_556958_YOR124C	+	SRAT1046
chrXV	560725	563623	chrXV_560725_563623_YOR127W	-	SRAT1047
chrXV	567057	569090	chrXV_567057_569090_YOR129C	+	SRAT1048
chrXV	574065	574716	chrXV_574065_574716_YOR132W	-	SRAT1049
chrXV	582359	583602	chrXV_582359_583602_YOR137C	+	SRAT1050
chrXV	587342	587598	chrXV_587342_587598_YOR140W	-	SRAT1051
chrXV	609036	609867	chrXV_609036_609867_YOR148C	+	SRAT1052
chrXV	610598	611563	chrXV_610598_611563_YOR149C	+	SRAT1053
chrXV	637654	637975	chrXV_637654_637975_YOR161C	+	SRAT1054
chrXV	652568	653468	chrXV_652568_653468_YOR171C	+	SRAT1055
chrXV	653551	654010	chrXV_653551_654010_YOR171C	+	SRAT1056
chrXV	658089	659059	chrXV_658089_659059_YOR173W	-	SRAT1057
chrXV	658089	659059	chrXV_658089_659059_YOR174W	-	SRAT1058
chrXV	659113	659523	chrXV_659113_659523_YOR174W	-	SRAT1059
chrXV	686900	687874	chrXV_686900_687874_YOR188W	-	SRAT1060
chrXV	688757	689336	chrXV_688757_689336_YOR188W	-	SRAT1061
chrXV	713966	715234	chrXV_713966_715234_YOR195W	-	SRAT1062
chrXV	766842	767287	chrXV_766842_767287_YOR228C	+	SRAT1063
chrXV	773363	774001	chrXV_773363_774001_YOR231W	-	SRAT1064
chrXV	777305	778312	chrXV_777305_778312_YOR233W	-	SRAT1065
chrXV	785685	786889	chrXV_785685_786889_YOR239W	-	SRAT1066
chrXV	790293	790967	chrXV_790293_790967_YOR243C	+	SRAT1067
chrXV	822436	824365	chrXV_822436_824365_YOR267C	+	SRAT1068
chrXV	834753	836194	chrXV_834753_836194_YOR273C	+	SRAT1069
chrXV	836310	836653	chrXV_836310_836653_YOR273C	+	SRAT1070
chrXV	852763	852992	chrXV_852763_852992_YOR288C	+	SRAT1071
chrXV	869967	871110	chrXV_869967_871110_YOR296W	-	SRAT1072
chrXV	878481	880692	chrXV_878481_880692_YOR299W	-	SRAT1073
chrXV	888993	889658	chrXV_888993_889658_YOR305W	-	SRAT1074
chrXV	915736	916466	chrXV_915736_916466_YOR321W	-	SRAT1075
chrXV	916527	917897	chrXV_916527_917897_YOR321W	-	SRAT1076
chrXV	920530	920726	chrXV_920530_920726_YOR322C	+	SRAT1077
chrXV	920818	921103	chrXV_920818_921103_YOR322C	+	SRAT1078
chrXV	921612	923389	chrXV_921612_923389_YOR323C	+	SRAT1079
chrXV	929892	930115	chrXV_929892_930115_YOR326W	-	SRAT1080
chrXV	937504	938566	chrXV_937504_938566_YOR329C	+	SRAT1081
chrXV	944957	945271	chrXV_944957_945271_YOR334W	-	SRAT1082
chrXV	950210	950707	chrXV_950210_950707_YOR336W	-	SRAT1083
chrXV	950762	951423	chrXV_950762_951423_YOR336W	-	SRAT1084
chrXV	993198	994649	chrXV_993198_994649_YOR350C	+	SRAT1085
chrXV	1001126	1001987	chrXV_1001126_1001987_YOR354C	+	SRAT1086
chrXV	1008064	1008549	chrXV_1008064_1008549_YOR356W	-	SRAT1087
chrXV	1021559	1022957	chrXV_1021559_1022957_YOR363C	+	SRAT1088
chrXV	1034899	1035511	chrXV_1034899_1035511_YOR372C	+	SRAT1089
chrXV	1051064	1051904	chrXV_1051064_1051904_YOR380W	-	SRAT1090
chrXVI	32346	32732	chrXVI_32346_32732_YPL270W	-	SRAT1091
chrXVI	39701	42674	chrXVI_39701_42674_YPL265W	-	SRAT1092
chrXVI	87318	87759	chrXVI_87318_87759_YPL244C	+	SRAT1093
chrXVI	90741	91106	chrXVI_90741_91106_YPL242C	+	SRAT1094
chrXVI	91725	92118	chrXVI_91725_92118_YPL242C	+	SRAT1095
chrXVI	119063	119936	chrXVI_119063_119936_YPL228W	-	SRAT1096
chrXVI	126766	128689	chrXVI_126766_128689_YPL224C	+	SRAT1097
chrXVI	138014	138410	chrXVI_138014_138410_YPL219W	-	SRAT1098
chrXVI	148577	150389	chrXVI_148577_150389_YPL214C	+	SRAT1099
chrXVI	159075	159501	chrXVI_159075_159501_YPL208W	-	SRAT1100
chrXVI	177748	178581	chrXVI_177748_178581_YPL195W	-	SRAT1101
chrXVI	180582	181066	chrXVI_180582_181066_YPL194W	-	SRAT1102
chrXVI	220993	221950	chrXVI_220993_221950_YPL174C	+	SRAT1103
chrXVI	230994	231443	chrXVI_230994_231443_YPL168W	-	SRAT1104
chrXVI	232924	233277	chrXVI_232924_233277_YPL167C	+	SRAT1105
chrXVI	233370	234615	chrXVI_233370_234615_YPL167C	+	SRAT1106
chrXVI	234904	236244	chrXVI_234904_236244_YPL167C	+	SRAT1107
chrXVI	237647	237947	chrXVI_237647_237947_YPL166W	-	SRAT1108
chrXVI	239482	239978	chrXVI_239482_239978_YPL164C	+	SRAT1109
chrXVI	257421	258052	chrXVI_257421_258052_YPL155C	+	SRAT1110
chrXVI	268708	270989	chrXVI_268708_270989_YPL150W	-	SRAT1111
chrXVI	274733	275010	chrXVI_274733_275010_YPL147W	-	SRAT1112
chrXVI	275183	275453	chrXVI_275183_275453_YPL147W	-	SRAT1113
chrXVI	275506	275848	chrXVI_275506_275848_YPL147W	-	SRAT1114
chrXVI	290655	291109	chrXVI_290655_291109_YPL139C	+	SRAT1115
chrXVI	333448	333668	chrXVI_333448_333668_YPL115C	+	SRAT1116
chrXVI	345597	348037	chrXVI_345597_348037_YPL109C	+	SRAT1117
chrXVI	349403	349717	chrXVI_349403_349717_YPL107W	-	SRAT1118
chrXVI	358192	359800	chrXVI_358192_359800_YPL103C	+	SRAT1119
chrXVI	364266	364509	chrXVI_364266_364509_YPL098C	+	SRAT1120
chrXVI	375428	376400	chrXVI_375428_376400_YPL091W	-	SRAT1121
chrXVI	379168	381864	chrXVI_379168_381864_YPL089C	+	SRAT1122
chrXVI	392567	394151	chrXVI_392567_394151_YPL085W	-	SRAT1123
chrXVI	399966	400776	chrXVI_399966_400776_YPL082C	+	SRAT1124
chrXVI	419018	419307	chrXVI_419018_419307_YPL072W	-	SRAT1125
chrXVI	419359	419646	chrXVI_419359_419646_YPL072W	-	SRAT1126
chrXVI	421673	422159	chrXVI_421673_422159_YPL070W	-	SRAT1127
chrXVI	427380	427593	chrXVI_427380_427593_YPL066W	-	SRAT1128
chrXVI	467273	469608	chrXVI_467273_469608_YPL045W	-	SRAT1129
chrXVI	477850	478458	chrXVI_477850_478458_YPL040C	+	SRAT1130
chrXVI	496995	497680	chrXVI_496995_497680_YPL029W	-	SRAT1131
chrXVI	521127	521595	chrXVI_521127_521595_YPL016W	-	SRAT1132
chrXVI	521662	521997	chrXVI_521662_521997_YPL016W	-	SRAT1133
chrXVI	537036	537830	chrXVI_537036_537830_YPL009C	+	SRAT1134
chrXVI	540614	542006	chrXVI_540614_542006_YPL008W	-	SRAT1135
chrXVI	547333	550034	chrXVI_547333_550034_YPL005W	-	SRAT1136
chrXVI	547333	550034	chrXVI_547333_550034_YPL006W	-	SRAT1137
chrXVI	553553	554199	chrXVI_553553_554199_YPL002C	+	SRAT1138
chrXVI	596023	596464	chrXVI_596023_596464_YPR018W	-	SRAT1139
chrXVI	613583	614554	chrXVI_613583_614554_YPR025C	+	SRAT1140
chrXVI	625359	627497	chrXVI_625359_627497_YPR029C	+	SRAT1141
chrXVI	631866	632612	chrXVI_631866_632612_YPR031W	-	SRAT1142
chrXVI	632668	633340	chrXVI_632668_633340_YPR031W	-	SRAT1143
chrXVI	634370	635462	chrXVI_634370_635462_YPR032W	-	SRAT1144
chrXVI	647038	648322	chrXVI_647038_648322_YPR039W	-	SRAT1145
chrXVI	647038	648322	chrXVI_647038_648322_YPR040W	-	SRAT1146
chrXVI	655144	656567	chrXVI_655144_656567_YPR045C	+	SRAT1147
chrXVI	668644	670858	chrXVI_668644_670858_YPR055W	-	SRAT1148
chrXVI	671335	673496	chrXVI_671335_673496_YPR056W	-	SRAT1149
chrXVI	671335	673496	chrXVI_671335_673496_YPR057W	-	SRAT1150
chrXVI	695717	696476	chrXVI_695717_696476_YPR075C	+	SRAT1151
chrXVI	703186	704094	chrXVI_703186_704094_YPR081C	+	SRAT1152
chrXVI	705116	705742	chrXVI_705116_705742_YPR083W	-	SRAT1153
chrXVI	705903	708177	chrXVI_705903_708177_YPR083W	-	SRAT1154
chrXVI	705903	708177	chrXVI_705903_708177_YPR084W	-	SRAT1155
chrXVI	708342	709955	chrXVI_708342_709955_YPR085C	+	SRAT1156
chrXVI	711701	711974	chrXVI_711701_711974_YPR088C	+	SRAT1157
chrXVI	716542	716895	chrXVI_716542_716895_YPR091C	+	SRAT1158
chrXVI	716959	718379	chrXVI_716959_718379_YPR091C	+	SRAT1159
chrXVI	733554	734360	chrXVI_733554_734360_YPR104C	+	SRAT1160
chrXVI	737024	738633	chrXVI_737024_738633_YPR105C	+	SRAT1161
chrXVI	756126	756933	chrXVI_756126_756933_YPR115W	-	SRAT1162
chrXVI	759781	762589	chrXVI_759781_762589_YPR117W	-	SRAT1163
chrXVI	762666	763036	chrXVI_762666_763036_YPR117W	-	SRAT1164
chrXVI	767665	768965	chrXVI_767665_768965_YPR118W	-	SRAT1165
chrXVI	778339	778823	chrXVI_778339_778823_YPR121W	-	SRAT1166
chrXVI	789877	790972	chrXVI_789877_790972_YPR127W	-	SRAT1167
chrXVI	796615	796923	chrXVI_796615_796923_YPR133C	+	SRAT1168
chrXVI	819868	821253	chrXVI_819868_821253_YPR144C	+	SRAT1169
chrXVI	864302	866260	chrXVI_864302_866260_YPR161C	+	SRAT1170
chrXVI	866761	868002	chrXVI_866761_868002_YPR162C	+	SRAT1171
chrXVI	883674	885300	chrXVI_883674_885300_YPR171W	-	SRAT1172
chrXVI	892684	893147	chrXVI_892684_893147_YPR178W	-	SRAT1173
chrXVI	893227	893614	chrXVI_893227_893614_YPR178W	-	SRAT1174
chrXVI	894114	895015	chrXVI_894114_895015_YPR179C	+	SRAT1175
chrXVI	895407	895626	chrXVI_895407_895626_YPR179C	+	SRAT1176
chrXVI	908647	909327	chrXVI_908647_909327_YPR185W	-	SRAT1177
chrXVI	922777	922976	chrXVI_922777_922976_YPR193C	+	SRAT1178
chrXVI	934976	935300	chrXVI_934976_935300_YPR198W	-	SRAT1179
