# Supplementary material for: Selective suppression of antisense transcription by Set2-mediated H3K36 methylation
Source: Nat Commun. 2016 Nov 28;7:13610. doi: 10.1038/ncomms13610 (PMC5133703; doi:10.1038/ncomms13610)
Supplement: Supplementary Data 7 — List of primers used in the study. [file ncomms13610-s8.csv]

Supplementary Data 7: List of primers used in the study.
Primer name	Primer sequence
YGL178W_SRAT-1 F	TAATACGACTCACTATAGGGAGACTGGATTAATCAACGATCAGTTCGGTAATT
YGL178W_SRAT-1 R	AACTTAATTTTCTTTGCATAGGATGTAGTT
YGL178W_SRAT-2 F	TAATACGACTCACTATAGGGAGAGAAAGTTAAAGCTTATGCAGAAGCCACAGG
YGL178W_SRAT-2 R	ATGGCTTACCAATGGTGGGTTAGTTTGAGA
YGL178W_SRAT-3 F	TAATACGACTCACTATAGGGAGAAACTCGTTACAAAACTTCGACAACCGCCAG
YGL178W_SRAT-3 R	GATGTTCTAGCGGTATTCATGGCAGGCATA
YKL105C-SRAT-1F-p	TAATACGACTCACTATAGGGAGAGGGCTCACGAGGATGCAGAAACCACGTTTC
YKL105C-SRAT-1R-p	ATTCTTGGGCTTCAAGGTCGGCATTCTCCT
YKL105C-SRAT-2F-p	TAATACGACTCACTATAGGGAGAAATGCCGACCTTGAAGCCCAAGAATTAAAA
YKL105C-SRAT-2R-p	CATCATCATCGTCAACATTTTCATCATCGT
YKL105C-SRAT-3F-p	TAATACGACTCACTATAGGGAGACGTGCCTTCATTAAAACACCCTTCA
YKL105C-SRAT-3R-p	GGCTTCTTGCTATGATATGGAGGGG
YKL105C-SRAT-4F-p	TAATACGACTCACTATAGGGAGAAATCCTCCATCATCTGGCAACTTGGCTTCA
YKL105C-SRAT-4R-p	ACGGTCATGCGACTTATCTTTTATAGCTGC
4F-544-1F-p	TAATACGACTCACTATAGGGAGAATTTAATAAATGTACCTAACCAGAGGCTAT
4F-544-1R-p	TCGGTATTAGATTAATAAGAGGCAGAGTTT
4F-544-2F-p	TAATACGACTCACTATAGGGAGAGAGCTCACAAGGCTTTGACCACTAATATTA
4F-544-2R-p	ACTTGGTGTCAATAGAAGATATAATTTGAT
4F-544-3F-p	TAATACGACTCACTATAGGGAGATACTTCTAAAAAAGCCATCCTCCTCAAGCG
4F-544-3R-p	TCTCTGCTGAAATTTATGGGCTTCAATCAA
SUT280-2F-p	TAATACGACTCACTATAGGGAGACAACAGTAATCCTCTACAATCTGCA
SUT280-2R-p	CGGTTACATTGTTTTCAGAACACAT
SUT280-3F-p	TAATACGACTCACTATAGGGAGATAACAGAAATTTGTTCATGATGTCCAATCA
SUT280-3R-p	AAGAAAAAAATGTGTTTTAGATTAGGCTTA
SUT280-1F-p	TAATACGACTCACTATAGGGAGACAGCAGCGTCAACAGAGAACACAACAATAA
SUT280-1R-p	AGTAATATGTTGTTGTGGCTGCTCCCGCTG
YDR452W-SRAT 1F-p	TAATACGACTCACTATAGGGAGAATAATCTACGTTGGCAAGATCGGGAGGACG
YDR452W-SRAT 1R-p	TCATTGAGCAATTGAAGTGACTCGTTGTCC
YDR452W-SRAT 2F-p	TAATACGACTCACTATAGGGAGACATAGAATTTACAAGGCTAGGACTGACACC
YDR452W-SRAT 2R-p	AATGAAGCACTCCTATCAAAAGTTCTTTGC
YDR452W-SRAT 3F-p	TAATACGACTCACTATAGGGAGATTTGACTGAAGTTATTCCAGGGAAGCTTGC
YDR452W-SRAT 3R-p	CATCCACTCTTTCCAGCTTATTCCACACTT
YDR452W-SRAT 4F-p	TAATACGACTCACTATAGGGAGAAGAGCTCATTGAACGCTATTCCATTGTGAA
YDR452W-SRAT 4R-p	CAACAAATGAATTATGTAATTCTTGATTGA
YBR215W-SRAT 1F-p	TAATACGACTCACTATAGGGAGAGTTCATTTATATGGTTTTAAGTATTTTGTA
YBR215W-SRAT 1R-p	TTCTATTGTTTTGTCTCTTTTCCTCTGTAT
YBR215W-SRAT 2F-p	TAATACGACTCACTATAGGGAGATGGATAATAAAAACACCCCAGAAAG
YBR215W-SRAT 2R-p	TCTTAACAGTGTTCAATTTGGAGCC
YBR215W-SRAT 3F-p	TAATACGACTCACTATAGGGAGAAGCAACGTTAGAAAGGAACCAACTGCAAAA
YBR215W-SRAT 3R-p	TATGTCGTTCAGGGATTTTGGAAAATCTCT
AZR1-gene-2F-p	GCTATTGCATCTGTTGTTGGGCCTTTCCTT
AZR1-gene-2R-p	TAATACGACTCACTATAGGGAGACACAATATACGTAAACTGACTGATATATCC
AZR1-XUT 1F-p	TAATACGACTCACTATAGGGAGAATGAAAGGCGAACCTAAGACTTACAGCATG
AZR1-XUT 1R-p	AAACGAACAACTCAAAACAGCAATTAGTAT
AZR1-XUT 2F-p	TAATACGACTCACTATAGGGAGAGCTATTGCATCTGTTGTTGGGCCTTTCCTT
AZR1-XUT 2R-p	CACAATATACGTAAACTGACTGATATATCC
AZR1-XUT 3F-p	TAATACGACTCACTATAGGGAGACAATACTTCCAATTAATTTACAATGATTCC
AZR1-XUT 3R-p	TTTATTTTTTCTGCAGCTTTACACTTTGAG
